# Supplementary material for: GBS Mapping and Analysis of Genes Conserved between Gossypium tomentosum and Gossypium hirsutum Cotton Cultivars that Respond to Drought Stress at the Seedling Stage of the BC2F2 Generation
Source: Int J Mol Sci. 2018 May 30;19(6):1614. doi: 10.3390/ijms19061614 (PMC6032168; doi:10.3390/ijms19061614)
Supplement: Supplementary file 1 [file ijms-19-01614-s001.zip]

Archive with 9 entries (9 files):
- Supplimentary/Supplementary Figure1 RNA sequence expression analysis under drought stress conditions.tif
- Supplimentary/Supplementary Table 1.Sequencing Quality Statistics.docx
- Supplimentary/Supplementary Table 2 InDel data statistics.docx
- Supplimentary/Supplementary Table 3 The GBS markers numbers distribution per the linkage groups, percentage coverage and density.docx
- Supplimentary/Supplementary Table 4 Analysis of the dominant gene domain, of the Pkinase (PF00069).docx
- Supplimentary/Supplementary Table 5 The dominant sub domain of the Pkinase, Serine threonine-protein kinase proteins family.docx
- Supplimentary/Supplementary Table 6  miRNA targets.docx
- Supplimentary/Supplementary Table 7 Go functional annotations for all the genes of the serine threonine-protein kinases as mined within the GBS marker regions.xlsx
- Supplimentary/Supplementary Table 8 List of primers used for qRT-PCR validation.docx
