# Supplementary material for: GBS Mapping and Analysis of Genes Conserved between Gossypium tomentosum and Gossypium hirsutum Cotton Cultivars that Respond to Drought Stress at the Seedling Stage of the BC2F2 Generation
Source: Int J Mol Sci. 2018 May 30;19(6):1614. doi: 10.3390/ijms19061614 (PMC6032168; doi:10.3390/ijms19061614)
Supplement: Supplementary file 1 [file ijms-19-01614-s001.zip › Supplimentary/Supplementary Table 7 Go functional annotations for all the genes of the serine threonine-protein kinases as mined within the GBS marker regions.xlsx]

## Sheet: Combined GO functions
Supplementary Table 7: Go functional annotations for all the genes of the serine/threonine-protein kinases as mined within the GBS marker regions
SeqName	GO numbers	GO IDs	GO Names	GO IDs	GO Names	GO IDs	GO Names	GO IDs	GO Names	GO IDs	GO Names	GO IDs	GO Names	GO IDs	GO Names	GO IDs	GO Names	GO IDs	GO Names	GO IDs	GO Names	GO IDs	GO Names	GO IDs	GO Names	GO IDs	GO Names	GO IDs	GO Names	GO IDs	GO Names	GO IDs	GO Names	GO IDs	GO Names	GO IDs	GO Names	GO IDs	GO Names	GO IDs	GO Names	GO IDs	GO Names	GO IDs	GO Names	GO IDs	GO Names	GO IDs	GO Names
Gh_A11G1297	41	P:GO:0000398	P:mRNA splicing, via spliceosome	F:GO:0004693	F:cyclin-dependent protein serine/threonine kinase activity	F:GO:0004707	F:MAP kinase activity	F:GO:0005515	F:protein binding	F:GO:0005524	F:ATP binding	C:GO:0005773	C:vacuole	C:GO:0005802	C:trans-Golgi network	C:GO:0005829	C:cytosol	C:GO:0005886	C:plasma membrane	P:GO:0006468	P:protein phosphorylation	C:GO:0009524	C:phragmoplast	C:GO:0009574	C:preprophase band	P:GO:0009611	P:response to wounding	P:GO:0009620	P:response to fungus	P:GO:0009651	P:response to salt stress	P:GO:0009723	P:response to ethylene	P:GO:0009737	P:response to abscisic acid	P:GO:0009864	P:induced systemic resistance, jasmonic acid mediated signaling pathway	P:GO:0010051	P:xylem and phloem pattern formation	P:GO:0010120	P:camalexin biosynthetic process	P:GO:0010150	P:leaf senescence	P:GO:0010183	P:pollen tube guidance	P:GO:0010200	P:response to chitin	P:GO:0010224	P:response to UV-B
Gh_D11G1445	39	P:GO:0000398	P:mRNA splicing, via spliceosome	F:GO:0004693	F:cyclin-dependent protein serine/threonine kinase activity	F:GO:0004707	F:MAP kinase activity	F:GO:0005515	F:protein binding	F:GO:0005524	F:ATP binding	C:GO:0005802	C:trans-Golgi network	C:GO:0005829	C:cytosol	P:GO:0006468	P:protein phosphorylation	C:GO:0009524	C:phragmoplast	C:GO:0009574	C:preprophase band	P:GO:0009611	P:response to wounding	P:GO:0009620	P:response to fungus	P:GO:0009651	P:response to salt stress	P:GO:0009723	P:response to ethylene	P:GO:0009737	P:response to abscisic acid	P:GO:0009864	P:induced systemic resistance, jasmonic acid mediated signaling pathway	P:GO:0010051	P:xylem and phloem pattern formation	P:GO:0010120	P:camalexin biosynthetic process	P:GO:0010150	P:leaf senescence	P:GO:0010183	P:pollen tube guidance	P:GO:0010200	P:response to chitin	P:GO:0010224	P:response to UV-B	P:GO:0010229	P:inflorescence development	P:GO:0010468	P:regulation of gene expression
Gh_D11G2830	35	F:GO:0004707	F:MAP kinase activity	F:GO:0005515	F:protein binding	F:GO:0005524	F:ATP binding	C:GO:0005634	C:nucleus	C:GO:0005802	C:trans-Golgi network	C:GO:0005829	C:cytosol	C:GO:0005886	C:plasma membrane	C:GO:0009524	C:phragmoplast	P:GO:0009555	P:pollen development	C:GO:0009574	C:preprophase band	P:GO:0009611	P:response to wounding	P:GO:0009620	P:response to fungus	P:GO:0009723	P:response to ethylene	P:GO:0009737	P:response to abscisic acid	P:GO:0009742	P:brassinosteroid mediated signaling pathway	P:GO:0009864	P:induced systemic resistance, jasmonic acid mediated signaling pathway	P:GO:0009933	P:meristem structural organization	P:GO:0010051	P:xylem and phloem pattern formation	P:GO:0010120	P:camalexin biosynthetic process	P:GO:0010150	P:leaf senescence	P:GO:0010183	P:pollen tube guidance	P:GO:0010200	P:response to chitin	P:GO:0010224	P:response to UV-B	P:GO:0010229	P:inflorescence development
Gh_A09G0713	34	F:GO:0004707	F:MAP kinase activity	F:GO:0005515	F:protein binding	F:GO:0005524	F:ATP binding	C:GO:0005634	C:nucleus	C:GO:0005802	C:trans-Golgi network	C:GO:0005829	C:cytosol	C:GO:0005886	C:plasma membrane	C:GO:0009524	C:phragmoplast	P:GO:0009555	P:pollen development	C:GO:0009574	C:preprophase band	P:GO:0009611	P:response to wounding	P:GO:0009620	P:response to fungus	P:GO:0009723	P:response to ethylene	P:GO:0009733	P:response to auxin	P:GO:0009737	P:response to abscisic acid	P:GO:0009742	P:brassinosteroid mediated signaling pathway	P:GO:0009864	P:induced systemic resistance, jasmonic acid mediated signaling pathway	P:GO:0009933	P:meristem structural organization	P:GO:0010120	P:camalexin biosynthetic process	P:GO:0010150	P:leaf senescence	P:GO:0010183	P:pollen tube guidance	P:GO:0010200	P:response to chitin	P:GO:0010224	P:response to UV-B	P:GO:0010229	P:inflorescence development
Gh_D06G2142	33	F:GO:0004707	F:MAP kinase activity	F:GO:0005515	F:protein binding	F:GO:0005524	F:ATP binding	C:GO:0005634	C:nucleus	C:GO:0005802	C:trans-Golgi network	C:GO:0005829	C:cytosol	C:GO:0005886	C:plasma membrane	C:GO:0009524	C:phragmoplast	P:GO:0009555	P:pollen development	C:GO:0009574	C:preprophase band	P:GO:0009620	P:response to fungus	P:GO:0009723	P:response to ethylene	P:GO:0009733	P:response to auxin	P:GO:0009737	P:response to abscisic acid	P:GO:0009742	P:brassinosteroid mediated signaling pathway	P:GO:0009864	P:induced systemic resistance, jasmonic acid mediated signaling pathway	P:GO:0009933	P:meristem structural organization	P:GO:0010120	P:camalexin biosynthetic process	P:GO:0010150	P:leaf senescence	P:GO:0010183	P:pollen tube guidance	P:GO:0010224	P:response to UV-B	P:GO:0010229	P:inflorescence development	P:GO:0010243	P:response to organonitrogen compound	P:GO:0032880	P:regulation of protein localization
Gh_D01G1809	33	F:GO:0004707	F:MAP kinase activity	F:GO:0005515	F:protein binding	F:GO:0005524	F:ATP binding	C:GO:0005634	C:nucleus	C:GO:0005802	C:trans-Golgi network	C:GO:0005829	C:cytosol	C:GO:0005886	C:plasma membrane	C:GO:0009524	C:phragmoplast	P:GO:0009555	P:pollen development	C:GO:0009574	C:preprophase band	P:GO:0009620	P:response to fungus	P:GO:0009723	P:response to ethylene	P:GO:0009737	P:response to abscisic acid	P:GO:0009742	P:brassinosteroid mediated signaling pathway	P:GO:0009864	P:induced systemic resistance, jasmonic acid mediated signaling pathway	P:GO:0009933	P:meristem structural organization	P:GO:0010051	P:xylem and phloem pattern formation	P:GO:0010120	P:camalexin biosynthetic process	P:GO:0010150	P:leaf senescence	P:GO:0010183	P:pollen tube guidance	P:GO:0010224	P:response to UV-B	P:GO:0010229	P:inflorescence development	P:GO:0032880	P:regulation of protein localization	P:GO:0042538	P:hyperosmotic salinity response
Gh_A09G0712	33	F:GO:0004707	F:MAP kinase activity	F:GO:0005515	F:protein binding	F:GO:0005524	F:ATP binding	C:GO:0005634	C:nucleus	C:GO:0005802	C:trans-Golgi network	C:GO:0005829	C:cytosol	C:GO:0005886	C:plasma membrane	C:GO:0009524	C:phragmoplast	P:GO:0009555	P:pollen development	C:GO:0009574	C:preprophase band	P:GO:0009620	P:response to fungus	P:GO:0009723	P:response to ethylene	P:GO:0009733	P:response to auxin	P:GO:0009737	P:response to abscisic acid	P:GO:0009742	P:brassinosteroid mediated signaling pathway	P:GO:0009864	P:induced systemic resistance, jasmonic acid mediated signaling pathway	P:GO:0009933	P:meristem structural organization	P:GO:0010120	P:camalexin biosynthetic process	P:GO:0010150	P:leaf senescence	P:GO:0010183	P:pollen tube guidance	P:GO:0010224	P:response to UV-B	P:GO:0010229	P:inflorescence development	P:GO:0010243	P:response to organonitrogen compound	P:GO:0032880	P:regulation of protein localization
Gh_A01G1558	33	F:GO:0004707	F:MAP kinase activity	F:GO:0005515	F:protein binding	F:GO:0005524	F:ATP binding	C:GO:0005634	C:nucleus	C:GO:0005802	C:trans-Golgi network	C:GO:0005829	C:cytosol	C:GO:0005886	C:plasma membrane	C:GO:0009524	C:phragmoplast	P:GO:0009555	P:pollen development	C:GO:0009574	C:preprophase band	P:GO:0009620	P:response to fungus	P:GO:0009723	P:response to ethylene	P:GO:0009737	P:response to abscisic acid	P:GO:0009742	P:brassinosteroid mediated signaling pathway	P:GO:0009864	P:induced systemic resistance, jasmonic acid mediated signaling pathway	P:GO:0009933	P:meristem structural organization	P:GO:0010051	P:xylem and phloem pattern formation	P:GO:0010120	P:camalexin biosynthetic process	P:GO:0010150	P:leaf senescence	P:GO:0010183	P:pollen tube guidance	P:GO:0010224	P:response to UV-B	P:GO:0010229	P:inflorescence development	P:GO:0032880	P:regulation of protein localization	P:GO:0042538	P:hyperosmotic salinity response
Gh_D11G0907	32	F:GO:0004707	F:MAP kinase activity	F:GO:0005515	F:protein binding	F:GO:0005524	F:ATP binding	C:GO:0005634	C:nucleus	C:GO:0005773	C:vacuole	C:GO:0005802	C:trans-Golgi network	C:GO:0005829	C:cytosol	C:GO:0005886	C:plasma membrane	C:GO:0009524	C:phragmoplast	P:GO:0009555	P:pollen development	C:GO:0009574	C:preprophase band	P:GO:0009620	P:response to fungus	P:GO:0009723	P:response to ethylene	P:GO:0009737	P:response to abscisic acid	P:GO:0009742	P:brassinosteroid mediated signaling pathway	P:GO:0009864	P:induced systemic resistance, jasmonic acid mediated signaling pathway	P:GO:0009933	P:meristem structural organization	P:GO:0010120	P:camalexin biosynthetic process	P:GO:0010150	P:leaf senescence	P:GO:0010183	P:pollen tube guidance	P:GO:0010224	P:response to UV-B	P:GO:0010229	P:inflorescence development	P:GO:0032880	P:regulation of protein localization	P:GO:0042538	P:hyperosmotic salinity response
Gh_A11G0778	31	F:GO:0004707	F:MAP kinase activity	F:GO:0005515	F:protein binding	F:GO:0005524	F:ATP binding	C:GO:0005634	C:nucleus	C:GO:0005802	C:trans-Golgi network	C:GO:0005829	C:cytosol	C:GO:0005886	C:plasma membrane	C:GO:0009524	C:phragmoplast	P:GO:0009555	P:pollen development	C:GO:0009574	C:preprophase band	P:GO:0009620	P:response to fungus	P:GO:0009723	P:response to ethylene	P:GO:0009737	P:response to abscisic acid	P:GO:0009742	P:brassinosteroid mediated signaling pathway	P:GO:0009864	P:induced systemic resistance, jasmonic acid mediated signaling pathway	P:GO:0009933	P:meristem structural organization	P:GO:0010120	P:camalexin biosynthetic process	P:GO:0010150	P:leaf senescence	P:GO:0010183	P:pollen tube guidance	P:GO:0010224	P:response to UV-B	P:GO:0010229	P:inflorescence development	P:GO:0032880	P:regulation of protein localization	P:GO:0042538	P:hyperosmotic salinity response	P:GO:0042542	P:response to hydrogen peroxide
Gh_A08G1143	31	C:GO:0000780	C:condensed nuclear chromosome, centromeric region	F:GO:0005515	F:protein binding	F:GO:0005524	F:ATP binding	C:GO:0005730	C:nucleolus	C:GO:0005876	C:spindle microtubule	C:GO:0005886	C:plasma membrane	P:GO:0007052	P:mitotic spindle organization	P:GO:0007059	P:chromosome segregation	P:GO:0009268	P:response to pH	P:GO:0009409	P:response to cold	C:GO:0009504	C:cell plate	C:GO:0009524	C:phragmoplast	P:GO:0009611	P:response to wounding	P:GO:0009651	P:response to salt stress	P:GO:0009735	P:response to cytokinin	P:GO:0009788	P:negative regulation of abscisic acid-activated signaling pathway	P:GO:0010167	P:response to nitrate	P:GO:0010555	P:response to mannitol	C:GO:0031616	C:spindle pole centrosome	C:GO:0031965	C:nuclear membrane	C:GO:0032133	C:chromosome passenger complex	P:GO:0032465	P:regulation of cytokinesis	F:GO:0035175	F:histone kinase activity (H3-S10 specific)	P:GO:0043266	P:regulation of potassium ion transport
Gh_D08G1426	31	C:GO:0000780	C:condensed nuclear chromosome, centromeric region	F:GO:0005515	F:protein binding	F:GO:0005524	F:ATP binding	C:GO:0005730	C:nucleolus	C:GO:0005876	C:spindle microtubule	C:GO:0005886	C:plasma membrane	P:GO:0007052	P:mitotic spindle organization	P:GO:0007059	P:chromosome segregation	P:GO:0009268	P:response to pH	P:GO:0009409	P:response to cold	C:GO:0009504	C:cell plate	C:GO:0009524	C:phragmoplast	P:GO:0009611	P:response to wounding	P:GO:0009651	P:response to salt stress	P:GO:0009735	P:response to cytokinin	P:GO:0009788	P:negative regulation of abscisic acid-activated signaling pathway	P:GO:0010167	P:response to nitrate	P:GO:0010555	P:response to mannitol	C:GO:0031616	C:spindle pole centrosome	C:GO:0031965	C:nuclear membrane	C:GO:0032133	C:chromosome passenger complex	P:GO:0032465	P:regulation of cytokinesis	F:GO:0035175	F:histone kinase activity (H3-S10 specific)	P:GO:0043266	P:regulation of potassium ion transport
Gh_D02G1835	30	P:GO:0003006	P:developmental process involved in reproduction	F:GO:0003729	F:mRNA binding	F:GO:0004674	F:protein serine/threonine kinase activity	F:GO:0005515	F:protein binding	F:GO:0005524	F:ATP binding	C:GO:0005634	C:nucleus	C:GO:0005829	C:cytosol	P:GO:0006468	P:protein phosphorylation	P:GO:0009409	P:response to cold	P:GO:0009414	P:response to water deprivation	P:GO:0009594	P:detection of nutrient	P:GO:0009611	P:response to wounding	P:GO:0009651	P:response to salt stress	P:GO:0009735	P:response to cytokinin	P:GO:0009738	P:abscisic acid-activated signaling pathway	P:GO:0009739	P:response to gibberellin	P:GO:0010029	P:regulation of seed germination	P:GO:0010050	P:vegetative phase change	P:GO:0010150	P:leaf senescence	P:GO:0010182	P:sugar mediated signaling pathway	P:GO:0010555	P:response to mannitol	P:GO:0018193	P:peptidyl-amino acid modification	P:GO:0035556	P:intracellular signal transduction	P:GO:0043266	P:regulation of potassium ion transport
Gh_D01G0750	30	F:GO:0004674	F:protein serine/threonine kinase activity	F:GO:0005524	F:ATP binding	C:GO:0005730	C:nucleolus	C:GO:0005794	C:Golgi apparatus	P:GO:0006468	P:protein phosphorylation	P:GO:0006950	P:response to stress	P:GO:0007623	P:circadian rhythm	C:GO:0009507	C:chloroplast	P:GO:0009638	P:phototropism	P:GO:0009734	P:auxin-activated signaling pathway	P:GO:0009735	P:response to cytokinin	P:GO:0009860	P:pollen tube growth	F:GO:0009882	F:blue light photoreceptor activity	C:GO:0009925	C:basal plasma membrane	P:GO:0009958	P:positive gravitropism	C:GO:0009986	C:cell surface	P:GO:0010118	P:stomatal movement	F:GO:0010181	F:FMN binding	P:GO:0010362	P:negative regulation of anion channel activity by blue light	P:GO:0010540	P:basipetal auxin transport	F:GO:0019901	F:protein kinase binding	P:GO:0035556	P:intracellular signal transduction	P:GO:0040008	P:regulation of growth	F:GO:0042802	F:identical protein binding
Gh_D11G3249	29	F:GO:0004674	F:protein serine/threonine kinase activity	F:GO:0005524	F:ATP binding	C:GO:0005730	C:nucleolus	C:GO:0005794	C:Golgi apparatus	P:GO:0007623	P:circadian rhythm	C:GO:0009507	C:chloroplast	P:GO:0009638	P:phototropism	P:GO:0009734	P:auxin-activated signaling pathway	P:GO:0009735	P:response to cytokinin	P:GO:0009860	P:pollen tube growth	F:GO:0009882	F:blue light photoreceptor activity	P:GO:0009902	P:chloroplast relocation	C:GO:0009925	C:basal plasma membrane	P:GO:0009958	P:positive gravitropism	C:GO:0009986	C:cell surface	P:GO:0010118	P:stomatal movement	F:GO:0010181	F:FMN binding	P:GO:0010362	P:negative regulation of anion channel activity by blue light	P:GO:0010540	P:basipetal auxin transport	F:GO:0019901	F:protein kinase binding	P:GO:0035556	P:intracellular signal transduction	F:GO:0042802	F:identical protein binding	P:GO:0046777	P:protein autophosphorylation	P:GO:0048766	P:root hair initiation
Gh_A11G2867	29	F:GO:0004674	F:protein serine/threonine kinase activity	F:GO:0005524	F:ATP binding	C:GO:0005730	C:nucleolus	C:GO:0005794	C:Golgi apparatus	P:GO:0007623	P:circadian rhythm	C:GO:0009507	C:chloroplast	P:GO:0009638	P:phototropism	P:GO:0009734	P:auxin-activated signaling pathway	P:GO:0009735	P:response to cytokinin	P:GO:0009860	P:pollen tube growth	F:GO:0009882	F:blue light photoreceptor activity	P:GO:0009902	P:chloroplast relocation	C:GO:0009925	C:basal plasma membrane	P:GO:0009958	P:positive gravitropism	C:GO:0009986	C:cell surface	P:GO:0010118	P:stomatal movement	F:GO:0010181	F:FMN binding	P:GO:0010362	P:negative regulation of anion channel activity by blue light	P:GO:0010540	P:basipetal auxin transport	F:GO:0019901	F:protein kinase binding	P:GO:0035556	P:intracellular signal transduction	F:GO:0042802	F:identical protein binding	P:GO:0046777	P:protein autophosphorylation	P:GO:0048766	P:root hair initiation
Gh_D05G0835	29	F:GO:0004674	F:protein serine/threonine kinase activity	F:GO:0005524	F:ATP binding	C:GO:0005730	C:nucleolus	C:GO:0005794	C:Golgi apparatus	P:GO:0006468	P:protein phosphorylation	P:GO:0006470	P:protein dephosphorylation	P:GO:0007623	P:circadian rhythm	C:GO:0009507	C:chloroplast	P:GO:0009638	P:phototropism	P:GO:0009734	P:auxin-activated signaling pathway	P:GO:0009735	P:response to cytokinin	P:GO:0009860	P:pollen tube growth	F:GO:0009882	F:blue light photoreceptor activity	C:GO:0009925	C:basal plasma membrane	P:GO:0009958	P:positive gravitropism	C:GO:0009986	C:cell surface	P:GO:0010118	P:stomatal movement	F:GO:0010181	F:FMN binding	P:GO:0010362	P:negative regulation of anion channel activity by blue light	P:GO:0010540	P:basipetal auxin transport	F:GO:0019901	F:protein kinase binding	P:GO:0035556	P:intracellular signal transduction	F:GO:0042802	F:identical protein binding	P:GO:0048766	P:root hair initiation
Gh_A01G0730	29	F:GO:0004674	F:protein serine/threonine kinase activity	F:GO:0005524	F:ATP binding	C:GO:0005730	C:nucleolus	C:GO:0005794	C:Golgi apparatus	P:GO:0006468	P:protein phosphorylation	P:GO:0006950	P:response to stress	P:GO:0007623	P:circadian rhythm	C:GO:0009507	C:chloroplast	P:GO:0009638	P:phototropism	P:GO:0009734	P:auxin-activated signaling pathway	P:GO:0009735	P:response to cytokinin	P:GO:0009860	P:pollen tube growth	F:GO:0009882	F:blue light photoreceptor activity	C:GO:0009925	C:basal plasma membrane	P:GO:0009958	P:positive gravitropism	C:GO:0009986	C:cell surface	P:GO:0010118	P:stomatal movement	F:GO:0010181	F:FMN binding	P:GO:0010362	P:negative regulation of anion channel activity by blue light	P:GO:0010540	P:basipetal auxin transport	F:GO:0019901	F:protein kinase binding	P:GO:0035556	P:intracellular signal transduction	F:GO:0042802	F:identical protein binding	P:GO:0048766	P:root hair initiation
Gh_A13G1068	29	F:GO:0004674	F:protein serine/threonine kinase activity	F:GO:0005524	F:ATP binding	C:GO:0005730	C:nucleolus	C:GO:0005794	C:Golgi apparatus	P:GO:0006468	P:protein phosphorylation	P:GO:0007623	P:circadian rhythm	C:GO:0009507	C:chloroplast	P:GO:0009638	P:phototropism	P:GO:0009734	P:auxin-activated signaling pathway	P:GO:0009735	P:response to cytokinin	P:GO:0009860	P:pollen tube growth	F:GO:0009882	F:blue light photoreceptor activity	C:GO:0009925	C:basal plasma membrane	P:GO:0009958	P:positive gravitropism	C:GO:0009986	C:cell surface	P:GO:0010118	P:stomatal movement	F:GO:0010181	F:FMN binding	P:GO:0010362	P:negative regulation of anion channel activity by blue light	P:GO:0010540	P:basipetal auxin transport	F:GO:0019901	F:protein kinase binding	P:GO:0035556	P:intracellular signal transduction	P:GO:0040008	P:regulation of growth	F:GO:0042802	F:identical protein binding	P:GO:0048766	P:root hair initiation
Gh_D06G2249	29	F:GO:0004674	F:protein serine/threonine kinase activity	F:GO:0005524	F:ATP binding	C:GO:0005730	C:nucleolus	C:GO:0005794	C:Golgi apparatus	P:GO:0006468	P:protein phosphorylation	P:GO:0007623	P:circadian rhythm	C:GO:0009507	C:chloroplast	P:GO:0009638	P:phototropism	P:GO:0009734	P:auxin-activated signaling pathway	P:GO:0009735	P:response to cytokinin	P:GO:0009860	P:pollen tube growth	F:GO:0009882	F:blue light photoreceptor activity	C:GO:0009925	C:basal plasma membrane	P:GO:0009958	P:positive gravitropism	C:GO:0009986	C:cell surface	P:GO:0010118	P:stomatal movement	F:GO:0010181	F:FMN binding	P:GO:0010362	P:negative regulation of anion channel activity by blue light	P:GO:0010540	P:basipetal auxin transport	F:GO:0019901	F:protein kinase binding	P:GO:0035556	P:intracellular signal transduction	P:GO:0040008	P:regulation of growth	F:GO:0042802	F:identical protein binding	P:GO:0048766	P:root hair initiation
Gh_A06G1729	29	F:GO:0004674	F:protein serine/threonine kinase activity	F:GO:0005524	F:ATP binding	C:GO:0005730	C:nucleolus	C:GO:0005794	C:Golgi apparatus	P:GO:0006468	P:protein phosphorylation	P:GO:0007623	P:circadian rhythm	C:GO:0009507	C:chloroplast	P:GO:0009638	P:phototropism	P:GO:0009734	P:auxin-activated signaling pathway	P:GO:0009735	P:response to cytokinin	P:GO:0009860	P:pollen tube growth	F:GO:0009882	F:blue light photoreceptor activity	C:GO:0009925	C:basal plasma membrane	P:GO:0009958	P:positive gravitropism	C:GO:0009986	C:cell surface	P:GO:0010118	P:stomatal movement	F:GO:0010181	F:FMN binding	P:GO:0010362	P:negative regulation of anion channel activity by blue light	P:GO:0010540	P:basipetal auxin transport	F:GO:0019901	F:protein kinase binding	P:GO:0035556	P:intracellular signal transduction	P:GO:0040008	P:regulation of growth	F:GO:0042802	F:identical protein binding	P:GO:0048766	P:root hair initiation
Gh_D08G1537	29	F:GO:0004674	F:protein serine/threonine kinase activity	F:GO:0005524	F:ATP binding	C:GO:0005730	C:nucleolus	C:GO:0005794	C:Golgi apparatus	P:GO:0006468	P:protein phosphorylation	P:GO:0007623	P:circadian rhythm	C:GO:0009507	C:chloroplast	P:GO:0009638	P:phototropism	P:GO:0009734	P:auxin-activated signaling pathway	P:GO:0009735	P:response to cytokinin	P:GO:0009860	P:pollen tube growth	F:GO:0009882	F:blue light photoreceptor activity	C:GO:0009925	C:basal plasma membrane	P:GO:0009958	P:positive gravitropism	C:GO:0009986	C:cell surface	P:GO:0010118	P:stomatal movement	F:GO:0010181	F:FMN binding	P:GO:0010362	P:negative regulation of anion channel activity by blue light	P:GO:0010540	P:basipetal auxin transport	F:GO:0019901	F:protein kinase binding	P:GO:0035556	P:intracellular signal transduction	P:GO:0040008	P:regulation of growth	F:GO:0042802	F:identical protein binding	P:GO:0048766	P:root hair initiation
Gh_A08G1247	29	F:GO:0004674	F:protein serine/threonine kinase activity	F:GO:0005524	F:ATP binding	C:GO:0005730	C:nucleolus	C:GO:0005794	C:Golgi apparatus	P:GO:0006468	P:protein phosphorylation	P:GO:0007623	P:circadian rhythm	C:GO:0009507	C:chloroplast	P:GO:0009638	P:phototropism	P:GO:0009734	P:auxin-activated signaling pathway	P:GO:0009735	P:response to cytokinin	P:GO:0009860	P:pollen tube growth	F:GO:0009882	F:blue light photoreceptor activity	C:GO:0009925	C:basal plasma membrane	P:GO:0009958	P:positive gravitropism	C:GO:0009986	C:cell surface	P:GO:0010118	P:stomatal movement	F:GO:0010181	F:FMN binding	P:GO:0010362	P:negative regulation of anion channel activity by blue light	P:GO:0010540	P:basipetal auxin transport	F:GO:0019901	F:protein kinase binding	P:GO:0035556	P:intracellular signal transduction	P:GO:0040008	P:regulation of growth	F:GO:0042802	F:identical protein binding	P:GO:0048766	P:root hair initiation
Gh_D13G1334	29	F:GO:0004674	F:protein serine/threonine kinase activity	F:GO:0005524	F:ATP binding	C:GO:0005730	C:nucleolus	C:GO:0005794	C:Golgi apparatus	P:GO:0006468	P:protein phosphorylation	P:GO:0007623	P:circadian rhythm	C:GO:0009507	C:chloroplast	P:GO:0009638	P:phototropism	P:GO:0009734	P:auxin-activated signaling pathway	P:GO:0009735	P:response to cytokinin	P:GO:0009860	P:pollen tube growth	F:GO:0009882	F:blue light photoreceptor activity	C:GO:0009925	C:basal plasma membrane	P:GO:0009958	P:positive gravitropism	C:GO:0009986	C:cell surface	P:GO:0010118	P:stomatal movement	F:GO:0010181	F:FMN binding	P:GO:0010362	P:negative regulation of anion channel activity by blue light	P:GO:0010540	P:basipetal auxin transport	F:GO:0019901	F:protein kinase binding	P:GO:0035556	P:intracellular signal transduction	P:GO:0040008	P:regulation of growth	F:GO:0042802	F:identical protein binding	P:GO:0048766	P:root hair initiation
Gh_A08G1158	28	P:GO:0000302	P:response to reactive oxygen species	F:GO:0004707	F:MAP kinase activity	F:GO:0005515	F:protein binding	F:GO:0005524	F:ATP binding	C:GO:0005634	C:nucleus	C:GO:0005829	C:cytosol	C:GO:0005886	C:plasma membrane	P:GO:0009409	P:response to cold	P:GO:0009620	P:response to fungus	P:GO:0009737	P:response to abscisic acid	P:GO:0009742	P:brassinosteroid mediated signaling pathway	P:GO:0009933	P:meristem structural organization	P:GO:0010035	P:response to inorganic substance	P:GO:0010051	P:xylem and phloem pattern formation	P:GO:0032880	P:regulation of protein localization	P:GO:0033554	P:cellular response to stress	P:GO:0042493	P:response to drug	P:GO:0042538	P:hyperosmotic salinity response	P:GO:0042742	P:defense response to bacterium	C:GO:0044446	C:intracellular organelle part	P:GO:0045087	P:innate immune response	P:GO:0046777	P:protein autophosphorylation	P:GO:0048522	P:positive regulation of cellular process	P:GO:0048827	P:phyllome development
Gh_A13G1106	28	F:GO:0004674	F:protein serine/threonine kinase activity	F:GO:0005524	F:ATP binding	C:GO:0005730	C:nucleolus	C:GO:0005794	C:Golgi apparatus	P:GO:0006468	P:protein phosphorylation	P:GO:0007623	P:circadian rhythm	C:GO:0009507	C:chloroplast	P:GO:0009638	P:phototropism	P:GO:0009734	P:auxin-activated signaling pathway	P:GO:0009735	P:response to cytokinin	P:GO:0009860	P:pollen tube growth	F:GO:0009882	F:blue light photoreceptor activity	C:GO:0009925	C:basal plasma membrane	P:GO:0009958	P:positive gravitropism	C:GO:0009986	C:cell surface	P:GO:0010118	P:stomatal movement	F:GO:0010181	F:FMN binding	P:GO:0010362	P:negative regulation of anion channel activity by blue light	P:GO:0010540	P:basipetal auxin transport	F:GO:0019901	F:protein kinase binding	P:GO:0035556	P:intracellular signal transduction	F:GO:0042802	F:identical protein binding	P:GO:0048766	P:root hair initiation	P:GO:0048767	P:root hair elongation
Gh_A07G0985	28	F:GO:0004674	F:protein serine/threonine kinase activity	F:GO:0005524	F:ATP binding	C:GO:0005730	C:nucleolus	C:GO:0005794	C:Golgi apparatus	P:GO:0006468	P:protein phosphorylation	P:GO:0007623	P:circadian rhythm	C:GO:0009507	C:chloroplast	P:GO:0009638	P:phototropism	P:GO:0009734	P:auxin-activated signaling pathway	P:GO:0009735	P:response to cytokinin	P:GO:0009860	P:pollen tube growth	F:GO:0009882	F:blue light photoreceptor activity	C:GO:0009925	C:basal plasma membrane	P:GO:0009958	P:positive gravitropism	C:GO:0009986	C:cell surface	P:GO:0010118	P:stomatal movement	F:GO:0010181	F:FMN binding	P:GO:0010362	P:negative regulation of anion channel activity by blue light	P:GO:0010540	P:basipetal auxin transport	F:GO:0019901	F:protein kinase binding	P:GO:0035556	P:intracellular signal transduction	F:GO:0042802	F:identical protein binding	P:GO:0048766	P:root hair initiation	P:GO:0048767	P:root hair elongation
Gh_D04G0170	28	F:GO:0004674	F:protein serine/threonine kinase activity	F:GO:0005524	F:ATP binding	C:GO:0005730	C:nucleolus	C:GO:0005794	C:Golgi apparatus	P:GO:0006468	P:protein phosphorylation	P:GO:0007623	P:circadian rhythm	C:GO:0009507	C:chloroplast	P:GO:0009638	P:phototropism	P:GO:0009734	P:auxin-activated signaling pathway	P:GO:0009735	P:response to cytokinin	P:GO:0009860	P:pollen tube growth	F:GO:0009882	F:blue light photoreceptor activity	C:GO:0009925	C:basal plasma membrane	P:GO:0009958	P:positive gravitropism	C:GO:0009986	C:cell surface	P:GO:0010118	P:stomatal movement	F:GO:0010181	F:FMN binding	P:GO:0010362	P:negative regulation of anion channel activity by blue light	P:GO:0010540	P:basipetal auxin transport	F:GO:0019901	F:protein kinase binding	P:GO:0035556	P:intracellular signal transduction	F:GO:0042802	F:identical protein binding	P:GO:0048766	P:root hair initiation	P:GO:0048767	P:root hair elongation
Gh_D04G0991	28	F:GO:0004674	F:protein serine/threonine kinase activity	F:GO:0005524	F:ATP binding	C:GO:0005730	C:nucleolus	C:GO:0005794	C:Golgi apparatus	P:GO:0006468	P:protein phosphorylation	P:GO:0007623	P:circadian rhythm	C:GO:0009507	C:chloroplast	P:GO:0009638	P:phototropism	P:GO:0009734	P:auxin-activated signaling pathway	P:GO:0009735	P:response to cytokinin	P:GO:0009860	P:pollen tube growth	F:GO:0009882	F:blue light photoreceptor activity	C:GO:0009925	C:basal plasma membrane	P:GO:0009958	P:positive gravitropism	C:GO:0009986	C:cell surface	P:GO:0010118	P:stomatal movement	F:GO:0010181	F:FMN binding	P:GO:0010362	P:negative regulation of anion channel activity by blue light	P:GO:0010540	P:basipetal auxin transport	F:GO:0019901	F:protein kinase binding	P:GO:0035556	P:intracellular signal transduction	F:GO:0042802	F:identical protein binding	P:GO:0048766	P:root hair initiation	P:GO:0048767	P:root hair elongation
Gh_A09G1287	28	F:GO:0004674	F:protein serine/threonine kinase activity	F:GO:0005524	F:ATP binding	C:GO:0005730	C:nucleolus	C:GO:0005794	C:Golgi apparatus	P:GO:0006468	P:protein phosphorylation	P:GO:0007623	P:circadian rhythm	C:GO:0009507	C:chloroplast	P:GO:0009638	P:phototropism	P:GO:0009734	P:auxin-activated signaling pathway	P:GO:0009735	P:response to cytokinin	P:GO:0009860	P:pollen tube growth	F:GO:0009882	F:blue light photoreceptor activity	C:GO:0009925	C:basal plasma membrane	P:GO:0009958	P:positive gravitropism	C:GO:0009986	C:cell surface	P:GO:0010118	P:stomatal movement	F:GO:0010181	F:FMN binding	P:GO:0010362	P:negative regulation of anion channel activity by blue light	P:GO:0010540	P:basipetal auxin transport	F:GO:0019901	F:protein kinase binding	P:GO:0035556	P:intracellular signal transduction	F:GO:0042802	F:identical protein binding	P:GO:0048766	P:root hair initiation	P:GO:0048767	P:root hair elongation
Gh_D09G1330	28	F:GO:0004674	F:protein serine/threonine kinase activity	F:GO:0005524	F:ATP binding	C:GO:0005730	C:nucleolus	C:GO:0005794	C:Golgi apparatus	P:GO:0006468	P:protein phosphorylation	P:GO:0007623	P:circadian rhythm	C:GO:0009507	C:chloroplast	P:GO:0009638	P:phototropism	P:GO:0009734	P:auxin-activated signaling pathway	P:GO:0009735	P:response to cytokinin	P:GO:0009860	P:pollen tube growth	F:GO:0009882	F:blue light photoreceptor activity	C:GO:0009925	C:basal plasma membrane	P:GO:0009958	P:positive gravitropism	C:GO:0009986	C:cell surface	P:GO:0010118	P:stomatal movement	F:GO:0010181	F:FMN binding	P:GO:0010362	P:negative regulation of anion channel activity by blue light	P:GO:0010540	P:basipetal auxin transport	F:GO:0019901	F:protein kinase binding	P:GO:0035556	P:intracellular signal transduction	F:GO:0042802	F:identical protein binding	P:GO:0048766	P:root hair initiation	P:GO:0048767	P:root hair elongation
Gh_D07G1063	28	F:GO:0004674	F:protein serine/threonine kinase activity	F:GO:0005524	F:ATP binding	C:GO:0005730	C:nucleolus	C:GO:0005794	C:Golgi apparatus	P:GO:0006468	P:protein phosphorylation	P:GO:0007623	P:circadian rhythm	C:GO:0009507	C:chloroplast	P:GO:0009638	P:phototropism	P:GO:0009734	P:auxin-activated signaling pathway	P:GO:0009735	P:response to cytokinin	P:GO:0009860	P:pollen tube growth	F:GO:0009882	F:blue light photoreceptor activity	C:GO:0009925	C:basal plasma membrane	P:GO:0009958	P:positive gravitropism	C:GO:0009986	C:cell surface	P:GO:0010118	P:stomatal movement	F:GO:0010181	F:FMN binding	P:GO:0010362	P:negative regulation of anion channel activity by blue light	P:GO:0010540	P:basipetal auxin transport	F:GO:0019901	F:protein kinase binding	P:GO:0035556	P:intracellular signal transduction	F:GO:0042802	F:identical protein binding	P:GO:0048766	P:root hair initiation	P:GO:0048767	P:root hair elongation
Gh_D13G1374	28	F:GO:0004674	F:protein serine/threonine kinase activity	F:GO:0005524	F:ATP binding	C:GO:0005730	C:nucleolus	C:GO:0005794	C:Golgi apparatus	P:GO:0006468	P:protein phosphorylation	P:GO:0007623	P:circadian rhythm	C:GO:0009507	C:chloroplast	P:GO:0009638	P:phototropism	P:GO:0009734	P:auxin-activated signaling pathway	P:GO:0009735	P:response to cytokinin	P:GO:0009860	P:pollen tube growth	F:GO:0009882	F:blue light photoreceptor activity	C:GO:0009925	C:basal plasma membrane	P:GO:0009958	P:positive gravitropism	C:GO:0009986	C:cell surface	P:GO:0010118	P:stomatal movement	F:GO:0010181	F:FMN binding	P:GO:0010362	P:negative regulation of anion channel activity by blue light	P:GO:0010540	P:basipetal auxin transport	F:GO:0019901	F:protein kinase binding	P:GO:0035556	P:intracellular signal transduction	F:GO:0042802	F:identical protein binding	P:GO:0048766	P:root hair initiation	P:GO:0048767	P:root hair elongation
Gh_D04G0480	28	F:GO:0004674	F:protein serine/threonine kinase activity	F:GO:0005524	F:ATP binding	C:GO:0005730	C:nucleolus	C:GO:0005794	C:Golgi apparatus	P:GO:0006468	P:protein phosphorylation	P:GO:0007623	P:circadian rhythm	C:GO:0009507	C:chloroplast	P:GO:0009638	P:phototropism	P:GO:0009734	P:auxin-activated signaling pathway	P:GO:0009735	P:response to cytokinin	P:GO:0009860	P:pollen tube growth	F:GO:0009882	F:blue light photoreceptor activity	C:GO:0009925	C:basal plasma membrane	P:GO:0009958	P:positive gravitropism	C:GO:0009986	C:cell surface	P:GO:0010118	P:stomatal movement	F:GO:0010181	F:FMN binding	P:GO:0010362	P:negative regulation of anion channel activity by blue light	P:GO:0010540	P:basipetal auxin transport	F:GO:0019901	F:protein kinase binding	P:GO:0035556	P:intracellular signal transduction	F:GO:0042802	F:identical protein binding	P:GO:0048766	P:root hair initiation	P:GO:0048767	P:root hair elongation
Gh_A05G3152	28	F:GO:0004674	F:protein serine/threonine kinase activity	F:GO:0005524	F:ATP binding	C:GO:0005730	C:nucleolus	C:GO:0005794	C:Golgi apparatus	P:GO:0006468	P:protein phosphorylation	P:GO:0007623	P:circadian rhythm	C:GO:0009507	C:chloroplast	P:GO:0009638	P:phototropism	P:GO:0009734	P:auxin-activated signaling pathway	P:GO:0009735	P:response to cytokinin	P:GO:0009860	P:pollen tube growth	F:GO:0009882	F:blue light photoreceptor activity	C:GO:0009925	C:basal plasma membrane	P:GO:0009958	P:positive gravitropism	C:GO:0009986	C:cell surface	P:GO:0010118	P:stomatal movement	F:GO:0010181	F:FMN binding	P:GO:0010362	P:negative regulation of anion channel activity by blue light	P:GO:0010540	P:basipetal auxin transport	F:GO:0019901	F:protein kinase binding	P:GO:0035556	P:intracellular signal transduction	F:GO:0042802	F:identical protein binding	P:GO:0048766	P:root hair initiation	P:GO:0048767	P:root hair elongation
Gh_A05G3420	28	F:GO:0004674	F:protein serine/threonine kinase activity	F:GO:0005524	F:ATP binding	C:GO:0005730	C:nucleolus	C:GO:0005794	C:Golgi apparatus	P:GO:0006468	P:protein phosphorylation	P:GO:0007623	P:circadian rhythm	C:GO:0009507	C:chloroplast	P:GO:0009638	P:phototropism	P:GO:0009734	P:auxin-activated signaling pathway	P:GO:0009735	P:response to cytokinin	P:GO:0009860	P:pollen tube growth	F:GO:0009882	F:blue light photoreceptor activity	C:GO:0009925	C:basal plasma membrane	P:GO:0009958	P:positive gravitropism	C:GO:0009986	C:cell surface	P:GO:0010118	P:stomatal movement	F:GO:0010181	F:FMN binding	P:GO:0010362	P:negative regulation of anion channel activity by blue light	P:GO:0010540	P:basipetal auxin transport	F:GO:0019901	F:protein kinase binding	P:GO:0035556	P:intracellular signal transduction	F:GO:0042802	F:identical protein binding	P:GO:0048766	P:root hair initiation	P:GO:0048767	P:root hair elongation
Gh_D12G0407	27	P:GO:0000302	P:response to reactive oxygen species	F:GO:0004707	F:MAP kinase activity	F:GO:0005515	F:protein binding	F:GO:0005524	F:ATP binding	C:GO:0005634	C:nucleus	C:GO:0005829	C:cytosol	C:GO:0005886	C:plasma membrane	P:GO:0009409	P:response to cold	P:GO:0009620	P:response to fungus	P:GO:0009737	P:response to abscisic acid	P:GO:0009742	P:brassinosteroid mediated signaling pathway	P:GO:0009933	P:meristem structural organization	P:GO:0010035	P:response to inorganic substance	P:GO:0010051	P:xylem and phloem pattern formation	P:GO:0032880	P:regulation of protein localization	P:GO:0033554	P:cellular response to stress	P:GO:0042493	P:response to drug	P:GO:0042538	P:hyperosmotic salinity response	P:GO:0042742	P:defense response to bacterium	C:GO:0044446	C:intracellular organelle part	P:GO:0045087	P:innate immune response	P:GO:0046777	P:protein autophosphorylation	P:GO:0048827	P:phyllome development	P:GO:0060918	P:auxin transport
Gh_D01G0244	27	F:GO:0004674	F:protein serine/threonine kinase activity	C:GO:0005730	C:nucleolus	C:GO:0005794	C:Golgi apparatus	P:GO:0006468	P:protein phosphorylation	P:GO:0007623	P:circadian rhythm	C:GO:0009507	C:chloroplast	P:GO:0009638	P:phototropism	P:GO:0009734	P:auxin-activated signaling pathway	P:GO:0009735	P:response to cytokinin	P:GO:0009860	P:pollen tube growth	F:GO:0009882	F:blue light photoreceptor activity	C:GO:0009925	C:basal plasma membrane	P:GO:0009926	P:auxin polar transport	P:GO:0009958	P:positive gravitropism	C:GO:0009986	C:cell surface	P:GO:0010118	P:stomatal movement	F:GO:0010181	F:FMN binding	P:GO:0010362	P:negative regulation of anion channel activity by blue light	F:GO:0019901	F:protein kinase binding	P:GO:0035556	P:intracellular signal transduction	F:GO:0042802	F:identical protein binding	P:GO:0048766	P:root hair initiation	P:GO:0048767	P:root hair elongation	P:GO:0048825	P:cotyledon development
Gh_A09G0893	27	F:GO:0004674	F:protein serine/threonine kinase activity	C:GO:0005730	C:nucleolus	C:GO:0005794	C:Golgi apparatus	P:GO:0006468	P:protein phosphorylation	P:GO:0007623	P:circadian rhythm	C:GO:0009507	C:chloroplast	P:GO:0009638	P:phototropism	P:GO:0009734	P:auxin-activated signaling pathway	P:GO:0009735	P:response to cytokinin	P:GO:0009860	P:pollen tube growth	F:GO:0009882	F:blue light photoreceptor activity	C:GO:0009925	C:basal plasma membrane	P:GO:0009958	P:positive gravitropism	C:GO:0009986	C:cell surface	P:GO:0010118	P:stomatal movement	F:GO:0010181	F:FMN binding	P:GO:0010362	P:negative regulation of anion channel activity by blue light	P:GO:0010540	P:basipetal auxin transport	F:GO:0019901	F:protein kinase binding	P:GO:0035556	P:intracellular signal transduction	F:GO:0042802	F:identical protein binding	P:GO:0048766	P:root hair initiation	P:GO:0048767	P:root hair elongation	P:GO:0048825	P:cotyledon development
Gh_A05G2870	27	F:GO:0004674	F:protein serine/threonine kinase activity	C:GO:0005730	C:nucleolus	C:GO:0005794	C:Golgi apparatus	P:GO:0006468	P:protein phosphorylation	P:GO:0007623	P:circadian rhythm	C:GO:0009507	C:chloroplast	P:GO:0009638	P:phototropism	P:GO:0009734	P:auxin-activated signaling pathway	P:GO:0009735	P:response to cytokinin	P:GO:0009860	P:pollen tube growth	F:GO:0009882	F:blue light photoreceptor activity	C:GO:0009925	C:basal plasma membrane	P:GO:0009926	P:auxin polar transport	P:GO:0009958	P:positive gravitropism	C:GO:0009986	C:cell surface	P:GO:0010118	P:stomatal movement	F:GO:0010181	F:FMN binding	P:GO:0010362	P:negative regulation of anion channel activity by blue light	F:GO:0019901	F:protein kinase binding	P:GO:0035556	P:intracellular signal transduction	F:GO:0042802	F:identical protein binding	P:GO:0048766	P:root hair initiation	P:GO:0048767	P:root hair elongation	P:GO:0048825	P:cotyledon development
Gh_D09G0918	27	F:GO:0004674	F:protein serine/threonine kinase activity	C:GO:0005730	C:nucleolus	C:GO:0005794	C:Golgi apparatus	P:GO:0006468	P:protein phosphorylation	P:GO:0007623	P:circadian rhythm	C:GO:0009507	C:chloroplast	P:GO:0009638	P:phototropism	P:GO:0009734	P:auxin-activated signaling pathway	P:GO:0009735	P:response to cytokinin	P:GO:0009860	P:pollen tube growth	F:GO:0009882	F:blue light photoreceptor activity	C:GO:0009925	C:basal plasma membrane	P:GO:0009958	P:positive gravitropism	C:GO:0009986	C:cell surface	P:GO:0010118	P:stomatal movement	F:GO:0010181	F:FMN binding	P:GO:0010362	P:negative regulation of anion channel activity by blue light	P:GO:0010540	P:basipetal auxin transport	F:GO:0019901	F:protein kinase binding	P:GO:0035556	P:intracellular signal transduction	F:GO:0042802	F:identical protein binding	P:GO:0048766	P:root hair initiation	P:GO:0048767	P:root hair elongation	P:GO:0048825	P:cotyledon development
Gh_D05G3179	27	F:GO:0004674	F:protein serine/threonine kinase activity	C:GO:0005730	C:nucleolus	C:GO:0005794	C:Golgi apparatus	P:GO:0006468	P:protein phosphorylation	P:GO:0007623	P:circadian rhythm	C:GO:0009507	C:chloroplast	P:GO:0009638	P:phototropism	P:GO:0009734	P:auxin-activated signaling pathway	P:GO:0009735	P:response to cytokinin	P:GO:0009860	P:pollen tube growth	F:GO:0009882	F:blue light photoreceptor activity	C:GO:0009925	C:basal plasma membrane	P:GO:0009926	P:auxin polar transport	P:GO:0009958	P:positive gravitropism	C:GO:0009986	C:cell surface	P:GO:0010118	P:stomatal movement	F:GO:0010181	F:FMN binding	P:GO:0010362	P:negative regulation of anion channel activity by blue light	F:GO:0019901	F:protein kinase binding	P:GO:0035556	P:intracellular signal transduction	F:GO:0042802	F:identical protein binding	P:GO:0048766	P:root hair initiation	P:GO:0048767	P:root hair elongation	P:GO:0048825	P:cotyledon development
Gh_D11G2149	26	P:GO:0003006	P:developmental process involved in reproduction	F:GO:0003729	F:mRNA binding	F:GO:0004674	F:protein serine/threonine kinase activity	F:GO:0005515	F:protein binding	F:GO:0005524	F:ATP binding	C:GO:0005634	C:nucleus	C:GO:0005829	C:cytosol	C:GO:0005886	C:plasma membrane	P:GO:0009268	P:response to pH	P:GO:0009414	P:response to water deprivation	P:GO:0009594	P:detection of nutrient	P:GO:0009651	P:response to salt stress	P:GO:0009735	P:response to cytokinin	P:GO:0009738	P:abscisic acid-activated signaling pathway	P:GO:0009739	P:response to gibberellin	P:GO:0010029	P:regulation of seed germination	P:GO:0010050	P:vegetative phase change	P:GO:0010150	P:leaf senescence	P:GO:0010167	P:response to nitrate	P:GO:0010182	P:sugar mediated signaling pathway	P:GO:0035556	P:intracellular signal transduction	P:GO:0046777	P:protein autophosphorylation	P:GO:0048527	P:lateral root development	F:GO:0070300	F:phosphatidic acid binding
Gh_A11G1858	26	P:GO:0003006	P:developmental process involved in reproduction	F:GO:0003729	F:mRNA binding	F:GO:0004674	F:protein serine/threonine kinase activity	F:GO:0005515	F:protein binding	F:GO:0005524	F:ATP binding	C:GO:0005634	C:nucleus	C:GO:0005829	C:cytosol	C:GO:0005886	C:plasma membrane	P:GO:0009268	P:response to pH	P:GO:0009414	P:response to water deprivation	P:GO:0009594	P:detection of nutrient	P:GO:0009651	P:response to salt stress	P:GO:0009738	P:abscisic acid-activated signaling pathway	P:GO:0009739	P:response to gibberellin	P:GO:0010029	P:regulation of seed germination	P:GO:0010050	P:vegetative phase change	P:GO:0010150	P:leaf senescence	P:GO:0010167	P:response to nitrate	P:GO:0010182	P:sugar mediated signaling pathway	P:GO:0035556	P:intracellular signal transduction	P:GO:0046777	P:protein autophosphorylation	P:GO:0048527	P:lateral root development	P:GO:0050832	P:defense response to fungus	F:GO:0070300	F:phosphatidic acid binding
Gh_D05G2155	26	P:GO:0003006	P:developmental process involved in reproduction	F:GO:0003729	F:mRNA binding	F:GO:0004674	F:protein serine/threonine kinase activity	F:GO:0005515	F:protein binding	F:GO:0005524	F:ATP binding	C:GO:0005634	C:nucleus	C:GO:0005829	C:cytosol	C:GO:0005886	C:plasma membrane	P:GO:0009414	P:response to water deprivation	P:GO:0009594	P:detection of nutrient	P:GO:0009651	P:response to salt stress	P:GO:0009735	P:response to cytokinin	P:GO:0009738	P:abscisic acid-activated signaling pathway	P:GO:0009739	P:response to gibberellin	P:GO:0010029	P:regulation of seed germination	P:GO:0010050	P:vegetative phase change	P:GO:0010150	P:leaf senescence	P:GO:0010167	P:response to nitrate	P:GO:0010182	P:sugar mediated signaling pathway	P:GO:0035556	P:intracellular signal transduction	P:GO:0046777	P:protein autophosphorylation	P:GO:0048527	P:lateral root development	P:GO:0050832	P:defense response to fungus	F:GO:0070300	F:phosphatidic acid binding
Gh_D11G0552	26	P:GO:0003006	P:developmental process involved in reproduction	F:GO:0003729	F:mRNA binding	F:GO:0004674	F:protein serine/threonine kinase activity	F:GO:0005515	F:protein binding	F:GO:0005524	F:ATP binding	C:GO:0005634	C:nucleus	C:GO:0005829	C:cytosol	C:GO:0005886	C:plasma membrane	P:GO:0009414	P:response to water deprivation	P:GO:0009594	P:detection of nutrient	P:GO:0009651	P:response to salt stress	C:GO:0009705	C:plant-type vacuole membrane	P:GO:0009738	P:abscisic acid-activated signaling pathway	P:GO:0009739	P:response to gibberellin	P:GO:0010029	P:regulation of seed germination	P:GO:0010050	P:vegetative phase change	P:GO:0010150	P:leaf senescence	P:GO:0010167	P:response to nitrate	P:GO:0010182	P:sugar mediated signaling pathway	P:GO:0035556	P:intracellular signal transduction	P:GO:0046777	P:protein autophosphorylation	P:GO:0048527	P:lateral root development	P:GO:0050832	P:defense response to fungus	F:GO:0070300	F:phosphatidic acid binding
Gh_A11G0474	26	P:GO:0003006	P:developmental process involved in reproduction	F:GO:0003729	F:mRNA binding	F:GO:0004674	F:protein serine/threonine kinase activity	F:GO:0005515	F:protein binding	F:GO:0005524	F:ATP binding	C:GO:0005634	C:nucleus	C:GO:0005829	C:cytosol	C:GO:0005886	C:plasma membrane	P:GO:0009414	P:response to water deprivation	P:GO:0009594	P:detection of nutrient	P:GO:0009651	P:response to salt stress	C:GO:0009705	C:plant-type vacuole membrane	P:GO:0009738	P:abscisic acid-activated signaling pathway	P:GO:0009739	P:response to gibberellin	P:GO:0010029	P:regulation of seed germination	P:GO:0010050	P:vegetative phase change	P:GO:0010150	P:leaf senescence	P:GO:0010167	P:response to nitrate	P:GO:0010182	P:sugar mediated signaling pathway	P:GO:0035556	P:intracellular signal transduction	P:GO:0046777	P:protein autophosphorylation	P:GO:0048527	P:lateral root development	P:GO:0050832	P:defense response to fungus	F:GO:0070300	F:phosphatidic acid binding
Gh_A05G1922	26	P:GO:0003006	P:developmental process involved in reproduction	F:GO:0003729	F:mRNA binding	F:GO:0004674	F:protein serine/threonine kinase activity	F:GO:0005515	F:protein binding	F:GO:0005524	F:ATP binding	C:GO:0005634	C:nucleus	C:GO:0005829	C:cytosol	C:GO:0005886	C:plasma membrane	P:GO:0009414	P:response to water deprivation	P:GO:0009594	P:detection of nutrient	P:GO:0009651	P:response to salt stress	P:GO:0009735	P:response to cytokinin	P:GO:0009738	P:abscisic acid-activated signaling pathway	P:GO:0009739	P:response to gibberellin	P:GO:0010029	P:regulation of seed germination	P:GO:0010050	P:vegetative phase change	P:GO:0010150	P:leaf senescence	P:GO:0010167	P:response to nitrate	P:GO:0010182	P:sugar mediated signaling pathway	P:GO:0035556	P:intracellular signal transduction	P:GO:0046777	P:protein autophosphorylation	P:GO:0048527	P:lateral root development	P:GO:0050832	P:defense response to fungus	F:GO:0070300	F:phosphatidic acid binding
Gh_A03G0920	26	P:GO:0000187	P:activation of MAPK activity	F:GO:0004674	F:protein serine/threonine kinase activity	F:GO:0004708	F:MAP kinase kinase activity	F:GO:0005515	F:protein binding	C:GO:0005730	C:nucleolus	C:GO:0005773	C:vacuole	C:GO:0005819	C:spindle	C:GO:0005829	C:cytosol	C:GO:0005886	C:plasma membrane	P:GO:0006979	P:response to oxidative stress	P:GO:0007112	P:male meiosis cytokinesis	P:GO:0007346	P:regulation of mitotic cell cycle	C:GO:0009524	C:phragmoplast	P:GO:0010098	P:suspensor development	P:GO:0010103	P:stomatal complex morphogenesis	P:GO:0010229	P:inflorescence development	P:GO:0010311	P:lateral root formation	P:GO:0031098	P:stress-activated protein kinase signaling cascade	P:GO:0042981	P:regulation of apoptotic process	P:GO:0043622	P:cortical microtubule organization	P:GO:0045088	P:regulation of innate immune response	P:GO:0046777	P:protein autophosphorylation	C:GO:0048046	C:apoplast	P:GO:0071323	P:cellular response to chitin
Gh_A01G0443	26	P:GO:0000187	P:activation of MAPK activity	F:GO:0004674	F:protein serine/threonine kinase activity	F:GO:0005515	F:protein binding	F:GO:0005524	F:ATP binding	C:GO:0005730	C:nucleolus	C:GO:0005773	C:vacuole	C:GO:0005819	C:spindle	C:GO:0005829	C:cytosol	C:GO:0005886	C:plasma membrane	P:GO:0006979	P:response to oxidative stress	P:GO:0007346	P:regulation of mitotic cell cycle	P:GO:0010098	P:suspensor development	P:GO:0010103	P:stomatal complex morphogenesis	P:GO:0010229	P:inflorescence development	P:GO:0022622	P:root system development	P:GO:0031098	P:stress-activated protein kinase signaling cascade	P:GO:0042981	P:regulation of apoptotic process	P:GO:0043622	P:cortical microtubule organization	P:GO:0045088	P:regulation of innate immune response	P:GO:0046777	P:protein autophosphorylation	C:GO:0048046	C:apoplast	P:GO:0071323	P:cellular response to chitin	P:GO:1900150	P:regulation of defense response to fungus	P:GO:1902065	P:response to L-glutamate
Gh_D01G0453	26	P:GO:0000187	P:activation of MAPK activity	F:GO:0004674	F:protein serine/threonine kinase activity	F:GO:0005515	F:protein binding	F:GO:0005524	F:ATP binding	C:GO:0005730	C:nucleolus	C:GO:0005773	C:vacuole	C:GO:0005819	C:spindle	C:GO:0005829	C:cytosol	C:GO:0005886	C:plasma membrane	P:GO:0006979	P:response to oxidative stress	P:GO:0007346	P:regulation of mitotic cell cycle	P:GO:0010098	P:suspensor development	P:GO:0010103	P:stomatal complex morphogenesis	P:GO:0010229	P:inflorescence development	P:GO:0022622	P:root system development	P:GO:0031098	P:stress-activated protein kinase signaling cascade	P:GO:0042981	P:regulation of apoptotic process	P:GO:0043622	P:cortical microtubule organization	P:GO:0045088	P:regulation of innate immune response	P:GO:0046777	P:protein autophosphorylation	C:GO:0048046	C:apoplast	P:GO:0071323	P:cellular response to chitin	P:GO:1900150	P:regulation of defense response to fungus	P:GO:1902065	P:response to L-glutamate
Gh_D05G3352	26	P:GO:0000187	P:activation of MAPK activity	F:GO:0004674	F:protein serine/threonine kinase activity	F:GO:0005515	F:protein binding	F:GO:0005524	F:ATP binding	C:GO:0005730	C:nucleolus	C:GO:0005773	C:vacuole	C:GO:0005819	C:spindle	C:GO:0005829	C:cytosol	C:GO:0005886	C:plasma membrane	P:GO:0006979	P:response to oxidative stress	P:GO:0007346	P:regulation of mitotic cell cycle	P:GO:0010098	P:suspensor development	P:GO:0010103	P:stomatal complex morphogenesis	P:GO:0010229	P:inflorescence development	P:GO:0022622	P:root system development	P:GO:0031098	P:stress-activated protein kinase signaling cascade	P:GO:0042981	P:regulation of apoptotic process	P:GO:0043622	P:cortical microtubule organization	P:GO:0045088	P:regulation of innate immune response	P:GO:0046777	P:protein autophosphorylation	C:GO:0048046	C:apoplast	P:GO:0071323	P:cellular response to chitin	P:GO:1900150	P:regulation of defense response to fungus	P:GO:1902065	P:response to L-glutamate
Gh_D11G0709	26	P:GO:0002218	P:activation of innate immune response	P:GO:0002252	P:immune effector process	F:GO:0004702	F:signal transducer, downstream of receptor, with serine/threonine kinase activity	F:GO:0005524	F:ATP binding	C:GO:0005634	C:nucleus	C:GO:0005819	C:spindle	C:GO:0005829	C:cytosol	C:GO:0005886	C:plasma membrane	P:GO:0006996	P:organelle organization	P:GO:0007346	P:regulation of mitotic cell cycle	P:GO:0009682	P:induced systemic resistance	P:GO:0009737	P:response to abscisic acid	P:GO:0009755	P:hormone-mediated signaling pathway	P:GO:0009791	P:post-embryonic development	P:GO:0010200	P:response to chitin	P:GO:0022414	P:reproductive process	P:GO:0031098	P:stress-activated protein kinase signaling cascade	P:GO:0032147	P:activation of protein kinase activity	P:GO:0042981	P:regulation of apoptotic process	P:GO:0043406	P:positive regulation of MAP kinase activity	P:GO:0048367	P:shoot system development	P:GO:0051301	P:cell division	P:GO:0071229	P:cellular response to acid chemical	P:GO:0090698	P:post-embryonic plant morphogenesis
Gh_A12G0411	26	P:GO:0000302	P:response to reactive oxygen species	F:GO:0004674	F:protein serine/threonine kinase activity	F:GO:0005515	F:protein binding	F:GO:0005524	F:ATP binding	C:GO:0005634	C:nucleus	C:GO:0005829	C:cytosol	C:GO:0005886	C:plasma membrane	P:GO:0009409	P:response to cold	P:GO:0009620	P:response to fungus	P:GO:0009737	P:response to abscisic acid	P:GO:0009742	P:brassinosteroid mediated signaling pathway	P:GO:0009933	P:meristem structural organization	P:GO:0010035	P:response to inorganic substance	P:GO:0032880	P:regulation of protein localization	P:GO:0033554	P:cellular response to stress	P:GO:0042493	P:response to drug	P:GO:0042538	P:hyperosmotic salinity response	P:GO:0042742	P:defense response to bacterium	C:GO:0044446	C:intracellular organelle part	P:GO:0045087	P:innate immune response	P:GO:0046777	P:protein autophosphorylation	P:GO:0048364	P:root development	P:GO:0048827	P:phyllome development	P:GO:0071229	P:cellular response to acid chemical
Gh_D08G1440	26	P:GO:0000302	P:response to reactive oxygen species	F:GO:0004674	F:protein serine/threonine kinase activity	F:GO:0005515	F:protein binding	F:GO:0005524	F:ATP binding	C:GO:0005634	C:nucleus	C:GO:0005829	C:cytosol	C:GO:0005886	C:plasma membrane	P:GO:0009409	P:response to cold	P:GO:0009620	P:response to fungus	P:GO:0009737	P:response to abscisic acid	P:GO:0009742	P:brassinosteroid mediated signaling pathway	P:GO:0009933	P:meristem structural organization	P:GO:0010035	P:response to inorganic substance	P:GO:0032880	P:regulation of protein localization	P:GO:0033554	P:cellular response to stress	P:GO:0042493	P:response to drug	P:GO:0042538	P:hyperosmotic salinity response	P:GO:0042742	P:defense response to bacterium	C:GO:0044446	C:intracellular organelle part	P:GO:0045087	P:innate immune response	P:GO:0046777	P:protein autophosphorylation	P:GO:0048522	P:positive regulation of cellular process	P:GO:0048827	P:phyllome development	P:GO:0071229	P:cellular response to acid chemical
Gh_A01G0246	26	F:GO:0004674	F:protein serine/threonine kinase activity	C:GO:0005730	C:nucleolus	C:GO:0005794	C:Golgi apparatus	P:GO:0006468	P:protein phosphorylation	P:GO:0007623	P:circadian rhythm	C:GO:0009507	C:chloroplast	P:GO:0009638	P:phototropism	P:GO:0009734	P:auxin-activated signaling pathway	P:GO:0009735	P:response to cytokinin	P:GO:0009860	P:pollen tube growth	F:GO:0009882	F:blue light photoreceptor activity	C:GO:0009925	C:basal plasma membrane	P:GO:0009926	P:auxin polar transport	P:GO:0009958	P:positive gravitropism	C:GO:0009986	C:cell surface	P:GO:0010118	P:stomatal movement	F:GO:0010181	F:FMN binding	P:GO:0010362	P:negative regulation of anion channel activity by blue light	F:GO:0019901	F:protein kinase binding	F:GO:0042802	F:identical protein binding	P:GO:0048766	P:root hair initiation	P:GO:0048767	P:root hair elongation	P:GO:0048825	P:cotyledon development	P:GO:0080167	P:response to karrikin
Gh_D12G0859	25	P:GO:0003006	P:developmental process involved in reproduction	F:GO:0003729	F:mRNA binding	F:GO:0004674	F:protein serine/threonine kinase activity	F:GO:0005515	F:protein binding	F:GO:0005524	F:ATP binding	C:GO:0005634	C:nucleus	C:GO:0005829	C:cytosol	C:GO:0005886	C:plasma membrane	P:GO:0009414	P:response to water deprivation	P:GO:0009594	P:detection of nutrient	P:GO:0009651	P:response to salt stress	P:GO:0009738	P:abscisic acid-activated signaling pathway	P:GO:0009739	P:response to gibberellin	P:GO:0010029	P:regulation of seed germination	P:GO:0010050	P:vegetative phase change	P:GO:0010150	P:leaf senescence	P:GO:0010167	P:response to nitrate	P:GO:0010182	P:sugar mediated signaling pathway	P:GO:0035556	P:intracellular signal transduction	P:GO:0046777	P:protein autophosphorylation	P:GO:0048527	P:lateral root development	P:GO:0050832	P:defense response to fungus	F:GO:0070300	F:phosphatidic acid binding	P:GO:0080022	P:primary root development
Gh_D13G0352	25	P:GO:0003006	P:developmental process involved in reproduction	F:GO:0003729	F:mRNA binding	F:GO:0004674	F:protein serine/threonine kinase activity	F:GO:0005515	F:protein binding	F:GO:0005524	F:ATP binding	C:GO:0005634	C:nucleus	C:GO:0005829	C:cytosol	C:GO:0005886	C:plasma membrane	P:GO:0009414	P:response to water deprivation	P:GO:0009594	P:detection of nutrient	P:GO:0009651	P:response to salt stress	P:GO:0009735	P:response to cytokinin	P:GO:0009738	P:abscisic acid-activated signaling pathway	P:GO:0009739	P:response to gibberellin	P:GO:0010029	P:regulation of seed germination	P:GO:0010050	P:vegetative phase change	P:GO:0010150	P:leaf senescence	P:GO:0010167	P:response to nitrate	P:GO:0010182	P:sugar mediated signaling pathway	P:GO:0035556	P:intracellular signal transduction	P:GO:0046777	P:protein autophosphorylation	P:GO:0048527	P:lateral root development	F:GO:0070300	F:phosphatidic acid binding	P:GO:0080022	P:primary root development
Gh_A08G1469	25	P:GO:0003006	P:developmental process involved in reproduction	F:GO:0003729	F:mRNA binding	F:GO:0004674	F:protein serine/threonine kinase activity	F:GO:0005515	F:protein binding	F:GO:0005524	F:ATP binding	C:GO:0005634	C:nucleus	C:GO:0005829	C:cytosol	C:GO:0005886	C:plasma membrane	P:GO:0009414	P:response to water deprivation	P:GO:0009594	P:detection of nutrient	P:GO:0009651	P:response to salt stress	P:GO:0009738	P:abscisic acid-activated signaling pathway	P:GO:0009739	P:response to gibberellin	P:GO:0010029	P:regulation of seed germination	P:GO:0010050	P:vegetative phase change	P:GO:0010150	P:leaf senescence	P:GO:0010167	P:response to nitrate	P:GO:0010182	P:sugar mediated signaling pathway	P:GO:0035556	P:intracellular signal transduction	P:GO:0046777	P:protein autophosphorylation	P:GO:0048527	P:lateral root development	P:GO:0050832	P:defense response to fungus	F:GO:0070300	F:phosphatidic acid binding	P:GO:0080022	P:primary root development
Gh_A12G0641	25	P:GO:0003006	P:developmental process involved in reproduction	F:GO:0003729	F:mRNA binding	F:GO:0004674	F:protein serine/threonine kinase activity	F:GO:0005515	F:protein binding	F:GO:0005524	F:ATP binding	C:GO:0005634	C:nucleus	C:GO:0005829	C:cytosol	C:GO:0005886	C:plasma membrane	P:GO:0009414	P:response to water deprivation	P:GO:0009594	P:detection of nutrient	P:GO:0009651	P:response to salt stress	P:GO:0009738	P:abscisic acid-activated signaling pathway	P:GO:0009739	P:response to gibberellin	P:GO:0010029	P:regulation of seed germination	P:GO:0010050	P:vegetative phase change	P:GO:0010150	P:leaf senescence	P:GO:0010167	P:response to nitrate	P:GO:0010182	P:sugar mediated signaling pathway	P:GO:0035556	P:intracellular signal transduction	P:GO:0046777	P:protein autophosphorylation	P:GO:0048527	P:lateral root development	P:GO:0050832	P:defense response to fungus	F:GO:0070300	F:phosphatidic acid binding	P:GO:0080022	P:primary root development
Gh_D11G0489	25	P:GO:0003006	P:developmental process involved in reproduction	F:GO:0003729	F:mRNA binding	F:GO:0004674	F:protein serine/threonine kinase activity	F:GO:0005515	F:protein binding	F:GO:0005524	F:ATP binding	C:GO:0005634	C:nucleus	C:GO:0005829	C:cytosol	C:GO:0005886	C:plasma membrane	P:GO:0009414	P:response to water deprivation	P:GO:0009594	P:detection of nutrient	P:GO:0009651	P:response to salt stress	P:GO:0009738	P:abscisic acid-activated signaling pathway	P:GO:0009739	P:response to gibberellin	P:GO:0010029	P:regulation of seed germination	P:GO:0010050	P:vegetative phase change	P:GO:0010150	P:leaf senescence	P:GO:0010167	P:response to nitrate	P:GO:0010182	P:sugar mediated signaling pathway	P:GO:0035556	P:intracellular signal transduction	P:GO:0046777	P:protein autophosphorylation	P:GO:0048527	P:lateral root development	P:GO:0050832	P:defense response to fungus	F:GO:0070300	F:phosphatidic acid binding	P:GO:0080022	P:primary root development
Gh_D10G1083	25	P:GO:0003006	P:developmental process involved in reproduction	F:GO:0003729	F:mRNA binding	F:GO:0004674	F:protein serine/threonine kinase activity	F:GO:0005515	F:protein binding	F:GO:0005524	F:ATP binding	C:GO:0005634	C:nucleus	C:GO:0005829	C:cytosol	C:GO:0005886	C:plasma membrane	P:GO:0009414	P:response to water deprivation	P:GO:0009594	P:detection of nutrient	P:GO:0009651	P:response to salt stress	P:GO:0009735	P:response to cytokinin	P:GO:0009738	P:abscisic acid-activated signaling pathway	P:GO:0009739	P:response to gibberellin	P:GO:0010029	P:regulation of seed germination	P:GO:0010050	P:vegetative phase change	P:GO:0010150	P:leaf senescence	P:GO:0010167	P:response to nitrate	P:GO:0010182	P:sugar mediated signaling pathway	P:GO:0035556	P:intracellular signal transduction	P:GO:0046777	P:protein autophosphorylation	P:GO:0048527	P:lateral root development	F:GO:0070300	F:phosphatidic acid binding	P:GO:0080022	P:primary root development
Gh_A13G0314	25	P:GO:0003006	P:developmental process involved in reproduction	F:GO:0003729	F:mRNA binding	F:GO:0004674	F:protein serine/threonine kinase activity	F:GO:0005515	F:protein binding	F:GO:0005524	F:ATP binding	C:GO:0005634	C:nucleus	C:GO:0005829	C:cytosol	C:GO:0005886	C:plasma membrane	P:GO:0009414	P:response to water deprivation	P:GO:0009594	P:detection of nutrient	P:GO:0009651	P:response to salt stress	P:GO:0009735	P:response to cytokinin	P:GO:0009738	P:abscisic acid-activated signaling pathway	P:GO:0009739	P:response to gibberellin	P:GO:0010029	P:regulation of seed germination	P:GO:0010050	P:vegetative phase change	P:GO:0010150	P:leaf senescence	P:GO:0010167	P:response to nitrate	P:GO:0010182	P:sugar mediated signaling pathway	P:GO:0035556	P:intracellular signal transduction	P:GO:0046777	P:protein autophosphorylation	P:GO:0048527	P:lateral root development	F:GO:0070300	F:phosphatidic acid binding	P:GO:0080022	P:primary root development
Gh_A11G1757	25	P:GO:0003006	P:developmental process involved in reproduction	F:GO:0003729	F:mRNA binding	F:GO:0004674	F:protein serine/threonine kinase activity	F:GO:0005515	F:protein binding	F:GO:0005524	F:ATP binding	C:GO:0005634	C:nucleus	C:GO:0005829	C:cytosol	C:GO:0005886	C:plasma membrane	P:GO:0009414	P:response to water deprivation	P:GO:0009594	P:detection of nutrient	P:GO:0009651	P:response to salt stress	P:GO:0009738	P:abscisic acid-activated signaling pathway	P:GO:0009739	P:response to gibberellin	P:GO:0010029	P:regulation of seed germination	P:GO:0010050	P:vegetative phase change	P:GO:0010150	P:leaf senescence	P:GO:0010167	P:response to nitrate	P:GO:0010182	P:sugar mediated signaling pathway	P:GO:0035556	P:intracellular signal transduction	P:GO:0046777	P:protein autophosphorylation	P:GO:0048527	P:lateral root development	P:GO:0050832	P:defense response to fungus	F:GO:0070300	F:phosphatidic acid binding	P:GO:0080022	P:primary root development
Gh_A12G0247	25	P:GO:0003006	P:developmental process involved in reproduction	F:GO:0003729	F:mRNA binding	F:GO:0004674	F:protein serine/threonine kinase activity	F:GO:0005515	F:protein binding	F:GO:0005524	F:ATP binding	C:GO:0005634	C:nucleus	C:GO:0005829	C:cytosol	C:GO:0005886	C:plasma membrane	P:GO:0009414	P:response to water deprivation	P:GO:0009594	P:detection of nutrient	P:GO:0009651	P:response to salt stress	P:GO:0009735	P:response to cytokinin	P:GO:0009738	P:abscisic acid-activated signaling pathway	P:GO:0009739	P:response to gibberellin	P:GO:0010029	P:regulation of seed germination	P:GO:0010050	P:vegetative phase change	P:GO:0010150	P:leaf senescence	P:GO:0010167	P:response to nitrate	P:GO:0010182	P:sugar mediated signaling pathway	P:GO:0035556	P:intracellular signal transduction	P:GO:0046777	P:protein autophosphorylation	P:GO:0048527	P:lateral root development	F:GO:0070300	F:phosphatidic acid binding	P:GO:0080022	P:primary root development
Gh_A02G0789	25	P:GO:0003006	P:developmental process involved in reproduction	F:GO:0003729	F:mRNA binding	F:GO:0004674	F:protein serine/threonine kinase activity	F:GO:0005515	F:protein binding	F:GO:0005524	F:ATP binding	C:GO:0005634	C:nucleus	C:GO:0005829	C:cytosol	C:GO:0005886	C:plasma membrane	P:GO:0009268	P:response to pH	P:GO:0009414	P:response to water deprivation	P:GO:0009594	P:detection of nutrient	P:GO:0009651	P:response to salt stress	P:GO:0009738	P:abscisic acid-activated signaling pathway	P:GO:0009739	P:response to gibberellin	P:GO:0010029	P:regulation of seed germination	P:GO:0010050	P:vegetative phase change	P:GO:0010150	P:leaf senescence	P:GO:0010167	P:response to nitrate	P:GO:0010182	P:sugar mediated signaling pathway	P:GO:0035556	P:intracellular signal transduction	P:GO:0046777	P:protein autophosphorylation	P:GO:0048527	P:lateral root development	F:GO:0070300	F:phosphatidic acid binding	P:GO:0080022	P:primary root development
Gh_A10G1380	25	P:GO:0003006	P:developmental process involved in reproduction	F:GO:0003729	F:mRNA binding	F:GO:0004674	F:protein serine/threonine kinase activity	F:GO:0005515	F:protein binding	F:GO:0005524	F:ATP binding	C:GO:0005634	C:nucleus	C:GO:0005829	C:cytosol	C:GO:0005886	C:plasma membrane	P:GO:0009414	P:response to water deprivation	P:GO:0009594	P:detection of nutrient	P:GO:0009651	P:response to salt stress	P:GO:0009735	P:response to cytokinin	P:GO:0009738	P:abscisic acid-activated signaling pathway	P:GO:0009739	P:response to gibberellin	P:GO:0010029	P:regulation of seed germination	P:GO:0010050	P:vegetative phase change	P:GO:0010150	P:leaf senescence	P:GO:0010167	P:response to nitrate	P:GO:0010182	P:sugar mediated signaling pathway	P:GO:0035556	P:intracellular signal transduction	P:GO:0046777	P:protein autophosphorylation	P:GO:0048527	P:lateral root development	F:GO:0070300	F:phosphatidic acid binding	P:GO:0080022	P:primary root development
Gh_D02G2104	25	P:GO:0003006	P:developmental process involved in reproduction	F:GO:0003729	F:mRNA binding	F:GO:0004674	F:protein serine/threonine kinase activity	F:GO:0005515	F:protein binding	F:GO:0005524	F:ATP binding	C:GO:0005634	C:nucleus	C:GO:0005829	C:cytosol	C:GO:0005886	C:plasma membrane	P:GO:0009414	P:response to water deprivation	P:GO:0009594	P:detection of nutrient	P:GO:0009651	P:response to salt stress	P:GO:0009738	P:abscisic acid-activated signaling pathway	P:GO:0009739	P:response to gibberellin	P:GO:0010029	P:regulation of seed germination	P:GO:0010050	P:vegetative phase change	P:GO:0010150	P:leaf senescence	P:GO:0010167	P:response to nitrate	P:GO:0010182	P:sugar mediated signaling pathway	P:GO:0035556	P:intracellular signal transduction	P:GO:0046777	P:protein autophosphorylation	P:GO:0048527	P:lateral root development	P:GO:0050832	P:defense response to fungus	F:GO:0070300	F:phosphatidic acid binding	P:GO:0080022	P:primary root development
Gh_A03G1684	25	P:GO:0003006	P:developmental process involved in reproduction	F:GO:0003729	F:mRNA binding	F:GO:0004674	F:protein serine/threonine kinase activity	F:GO:0005515	F:protein binding	F:GO:0005524	F:ATP binding	C:GO:0005634	C:nucleus	C:GO:0005829	C:cytosol	C:GO:0005886	C:plasma membrane	P:GO:0009414	P:response to water deprivation	P:GO:0009594	P:detection of nutrient	P:GO:0009651	P:response to salt stress	P:GO:0009738	P:abscisic acid-activated signaling pathway	P:GO:0009739	P:response to gibberellin	P:GO:0010029	P:regulation of seed germination	P:GO:0010050	P:vegetative phase change	P:GO:0010150	P:leaf senescence	P:GO:0010167	P:response to nitrate	P:GO:0010182	P:sugar mediated signaling pathway	P:GO:0035556	P:intracellular signal transduction	P:GO:0046777	P:protein autophosphorylation	P:GO:0048527	P:lateral root development	P:GO:0050832	P:defense response to fungus	F:GO:0070300	F:phosphatidic acid binding	P:GO:0080022	P:primary root development
Gh_A13G1253	25	P:GO:0000187	P:activation of MAPK activity	F:GO:0004674	F:protein serine/threonine kinase activity	F:GO:0005515	F:protein binding	F:GO:0005524	F:ATP binding	C:GO:0005730	C:nucleolus	C:GO:0005773	C:vacuole	C:GO:0005819	C:spindle	C:GO:0005829	C:cytosol	C:GO:0005886	C:plasma membrane	P:GO:0006979	P:response to oxidative stress	P:GO:0007346	P:regulation of mitotic cell cycle	P:GO:0010098	P:suspensor development	P:GO:0010103	P:stomatal complex morphogenesis	P:GO:0010229	P:inflorescence development	P:GO:0022622	P:root system development	P:GO:0031098	P:stress-activated protein kinase signaling cascade	P:GO:0042981	P:regulation of apoptotic process	P:GO:0043622	P:cortical microtubule organization	P:GO:0045088	P:regulation of innate immune response	P:GO:0046777	P:protein autophosphorylation	C:GO:0048046	C:apoplast	P:GO:0071323	P:cellular response to chitin	P:GO:1900150	P:regulation of defense response to fungus	P:GO:1902065	P:response to L-glutamate
Gh_D05G1382	25	F:GO:0003729	F:mRNA binding	F:GO:0004674	F:protein serine/threonine kinase activity	F:GO:0005515	F:protein binding	F:GO:0005524	F:ATP binding	C:GO:0005634	C:nucleus	C:GO:0005829	C:cytosol	C:GO:0005886	C:plasma membrane	F:GO:0008641	F:ubiquitin-like modifier activating enzyme activity	P:GO:0009409	P:response to cold	P:GO:0009414	P:response to water deprivation	C:GO:0009536	C:plastid	P:GO:0009651	P:response to salt stress	P:GO:0009735	P:response to cytokinin	P:GO:0009738	P:abscisic acid-activated signaling pathway	P:GO:0009739	P:response to gibberellin	P:GO:0010029	P:regulation of seed germination	P:GO:0010167	P:response to nitrate	C:GO:0016021	C:integral component of membrane	P:GO:0035556	P:intracellular signal transduction	P:GO:0046777	P:protein autophosphorylation	P:GO:0048527	P:lateral root development	F:GO:0061503	F:tRNA threonylcarbamoyladenosine dehydratase	P:GO:0061504	P:cyclic threonylcarbamoyladenosine biosynthetic process	F:GO:0070300	F:phosphatidic acid binding
Gh_A02G0451	25	P:GO:0000914	P:phragmoplast assembly	F:GO:0004674	F:protein serine/threonine kinase activity	F:GO:0005524	F:ATP binding	C:GO:0005634	C:nucleus	C:GO:0005819	C:spindle	C:GO:0005874	C:microtubule	F:GO:0008017	F:microtubule binding	P:GO:0008285	P:negative regulation of cell proliferation	P:GO:0009408	P:response to heat	P:GO:0009409	P:response to cold	C:GO:0009506	C:plasmodesma	C:GO:0009524	C:phragmoplast	P:GO:0009556	P:microsporogenesis	C:GO:0009574	C:preprophase band	P:GO:0009637	P:response to blue light	P:GO:0009651	P:response to salt stress	F:GO:0009881	F:photoreceptor activity	P:GO:0010245	P:radial microtubular system formation	P:GO:0010342	P:endosperm cellularization	C:GO:0016020	C:membrane	F:GO:0035091	F:phosphatidylinositol binding	P:GO:0035556	P:intracellular signal transduction	P:GO:0045860	P:positive regulation of protein kinase activity	P:GO:0046777	P:protein autophosphorylation
Gh_D02G0839	24	P:GO:0003006	P:developmental process involved in reproduction	F:GO:0003729	F:mRNA binding	F:GO:0004674	F:protein serine/threonine kinase activity	F:GO:0005515	F:protein binding	F:GO:0005524	F:ATP binding	C:GO:0005634	C:nucleus	C:GO:0005829	C:cytosol	C:GO:0005886	C:plasma membrane	P:GO:0009414	P:response to water deprivation	P:GO:0009594	P:detection of nutrient	P:GO:0009651	P:response to salt stress	P:GO:0009738	P:abscisic acid-activated signaling pathway	P:GO:0009739	P:response to gibberellin	P:GO:0010029	P:regulation of seed germination	P:GO:0010050	P:vegetative phase change	P:GO:0010150	P:leaf senescence	P:GO:0010167	P:response to nitrate	P:GO:0010182	P:sugar mediated signaling pathway	P:GO:0035556	P:intracellular signal transduction	P:GO:0046777	P:protein autophosphorylation	P:GO:0048527	P:lateral root development	F:GO:0070300	F:phosphatidic acid binding	P:GO:0080022	P:primary root development	P:GO:0080167	P:response to karrikin
Gh_D02G1301	24	P:GO:0000187	P:activation of MAPK activity	F:GO:0004674	F:protein serine/threonine kinase activity	F:GO:0004708	F:MAP kinase kinase activity	F:GO:0005515	F:protein binding	C:GO:0005730	C:nucleolus	C:GO:0005773	C:vacuole	C:GO:0005819	C:spindle	C:GO:0005829	C:cytosol	C:GO:0005886	C:plasma membrane	P:GO:0006979	P:response to oxidative stress	P:GO:0007112	P:male meiosis cytokinesis	P:GO:0007346	P:regulation of mitotic cell cycle	C:GO:0009524	C:phragmoplast	P:GO:0010311	P:lateral root formation	P:GO:0031098	P:stress-activated protein kinase signaling cascade	P:GO:0042981	P:regulation of apoptotic process	P:GO:0043622	P:cortical microtubule organization	P:GO:0045088	P:regulation of innate immune response	P:GO:0046777	P:protein autophosphorylation	C:GO:0048046	C:apoplast	P:GO:0048367	P:shoot system development	P:GO:0071323	P:cellular response to chitin	P:GO:1900150	P:regulation of defense response to fungus	P:GO:2000071	P:regulation of defense response by callose deposition
Gh_D13G2319	24	P:GO:0000914	P:phragmoplast assembly	F:GO:0004674	F:protein serine/threonine kinase activity	F:GO:0005524	F:ATP binding	C:GO:0005634	C:nucleus	C:GO:0005773	C:vacuole	C:GO:0005819	C:spindle	F:GO:0008017	F:microtubule binding	C:GO:0009506	C:plasmodesma	C:GO:0009524	C:phragmoplast	P:GO:0009556	P:microsporogenesis	C:GO:0009574	C:preprophase band	P:GO:0009788	P:negative regulation of abscisic acid-activated signaling pathway	P:GO:0009913	P:epidermal cell differentiation	P:GO:0010200	P:response to chitin	P:GO:0010245	P:radial microtubular system formation	P:GO:0010342	P:endosperm cellularization	C:GO:0016020	C:membrane	P:GO:0031347	P:regulation of defense response	P:GO:0032147	P:activation of protein kinase activity	P:GO:0043406	P:positive regulation of MAP kinase activity	P:GO:0043622	P:cortical microtubule organization	P:GO:0046777	P:protein autophosphorylation	C:GO:0048046	C:apoplast	C:GO:0055028	C:cortical microtubule
Gh_D02G0503	24	P:GO:0000914	P:phragmoplast assembly	F:GO:0004674	F:protein serine/threonine kinase activity	F:GO:0005524	F:ATP binding	C:GO:0005634	C:nucleus	C:GO:0005819	C:spindle	C:GO:0005874	C:microtubule	P:GO:0006468	P:protein phosphorylation	F:GO:0008017	F:microtubule binding	P:GO:0008285	P:negative regulation of cell proliferation	P:GO:0009408	P:response to heat	P:GO:0009409	P:response to cold	C:GO:0009506	C:plasmodesma	C:GO:0009524	C:phragmoplast	P:GO:0009556	P:microsporogenesis	C:GO:0009574	C:preprophase band	P:GO:0009637	P:response to blue light	P:GO:0009651	P:response to salt stress	F:GO:0009881	F:photoreceptor activity	P:GO:0010245	P:radial microtubular system formation	P:GO:0010342	P:endosperm cellularization	C:GO:0016020	C:membrane	P:GO:0032270	P:positive regulation of cellular protein metabolic process	P:GO:0035556	P:intracellular signal transduction	P:GO:0065009	P:regulation of molecular function
Gh_A10G1128	24	F:GO:0000166	F:nucleotide binding	P:GO:0003006	P:developmental process involved in reproduction	F:GO:0004674	F:protein serine/threonine kinase activity	F:GO:0005515	F:protein binding	C:GO:0005829	C:cytosol	C:GO:0005886	C:plasma membrane	P:GO:0009653	P:anatomical structure morphogenesis	P:GO:0009791	P:post-embryonic development	P:GO:0010243	P:response to organonitrogen compound	C:GO:0015630	C:microtubule cytoskeleton	P:GO:0016043	P:cellular component organization	P:GO:0022402	P:cell cycle process	P:GO:0023014	P:signal transduction by protein phosphorylation	P:GO:0031347	P:regulation of defense response	P:GO:0032147	P:activation of protein kinase activity	P:GO:0035556	P:intracellular signal transduction	P:GO:0042493	P:response to drug	F:GO:0043167	F:ion binding	C:GO:0043231	C:intracellular membrane-bounded organelle	C:GO:0044430	C:cytoskeletal part	P:GO:0048367	P:shoot system development	P:GO:0051301	P:cell division	P:GO:1901700	P:response to oxygen-containing compound	P:GO:1902456	P:regulation of stomatal opening
Gh_D10G1380	24	F:GO:0000166	F:nucleotide binding	P:GO:0003006	P:developmental process involved in reproduction	F:GO:0004674	F:protein serine/threonine kinase activity	F:GO:0005515	F:protein binding	C:GO:0005829	C:cytosol	C:GO:0005886	C:plasma membrane	P:GO:0009653	P:anatomical structure morphogenesis	P:GO:0009791	P:post-embryonic development	P:GO:0010243	P:response to organonitrogen compound	C:GO:0015630	C:microtubule cytoskeleton	P:GO:0016043	P:cellular component organization	P:GO:0022402	P:cell cycle process	P:GO:0023014	P:signal transduction by protein phosphorylation	P:GO:0031347	P:regulation of defense response	P:GO:0032147	P:activation of protein kinase activity	P:GO:0035556	P:intracellular signal transduction	P:GO:0042493	P:response to drug	F:GO:0043167	F:ion binding	C:GO:0043231	C:intracellular membrane-bounded organelle	C:GO:0044430	C:cytoskeletal part	P:GO:0048367	P:shoot system development	P:GO:0051301	P:cell division	P:GO:1901700	P:response to oxygen-containing compound	P:GO:1902456	P:regulation of stomatal opening
Gh_A10G0929	23	P:GO:0002218	P:activation of innate immune response	P:GO:0002252	P:immune effector process	F:GO:0004702	F:signal transducer, downstream of receptor, with serine/threonine kinase activity	F:GO:0005524	F:ATP binding	C:GO:0005634	C:nucleus	C:GO:0005819	C:spindle	C:GO:0005829	C:cytosol	C:GO:0005886	C:plasma membrane	P:GO:0006996	P:organelle organization	P:GO:0007346	P:regulation of mitotic cell cycle	P:GO:0009682	P:induced systemic resistance	P:GO:0009737	P:response to abscisic acid	P:GO:0009755	P:hormone-mediated signaling pathway	P:GO:0010200	P:response to chitin	P:GO:0031098	P:stress-activated protein kinase signaling cascade	P:GO:0032147	P:activation of protein kinase activity	P:GO:0032501	P:multicellular organismal process	P:GO:0042981	P:regulation of apoptotic process	P:GO:0043406	P:positive regulation of MAP kinase activity	P:GO:0051301	P:cell division	P:GO:0071229	P:cellular response to acid chemical	P:GO:1901701	P:cellular response to oxygen-containing compound	P:GO:1902456	P:regulation of stomatal opening
Gh_A09G0260	23	P:GO:0002218	P:activation of innate immune response	P:GO:0002252	P:immune effector process	F:GO:0004702	F:signal transducer, downstream of receptor, with serine/threonine kinase activity	F:GO:0005524	F:ATP binding	C:GO:0005634	C:nucleus	C:GO:0005819	C:spindle	C:GO:0005829	C:cytosol	C:GO:0005886	C:plasma membrane	P:GO:0006996	P:organelle organization	P:GO:0007346	P:regulation of mitotic cell cycle	P:GO:0009682	P:induced systemic resistance	P:GO:0009737	P:response to abscisic acid	P:GO:0009755	P:hormone-mediated signaling pathway	P:GO:0010200	P:response to chitin	P:GO:0031098	P:stress-activated protein kinase signaling cascade	P:GO:0032147	P:activation of protein kinase activity	P:GO:0032501	P:multicellular organismal process	P:GO:0042981	P:regulation of apoptotic process	P:GO:0043406	P:positive regulation of MAP kinase activity	P:GO:0051301	P:cell division	P:GO:0071229	P:cellular response to acid chemical	P:GO:1901701	P:cellular response to oxygen-containing compound	P:GO:1902456	P:regulation of stomatal opening
Gh_D09G0260	23	P:GO:0002218	P:activation of innate immune response	P:GO:0002252	P:immune effector process	F:GO:0004702	F:signal transducer, downstream of receptor, with serine/threonine kinase activity	F:GO:0005524	F:ATP binding	C:GO:0005634	C:nucleus	C:GO:0005819	C:spindle	C:GO:0005829	C:cytosol	C:GO:0005886	C:plasma membrane	P:GO:0006996	P:organelle organization	P:GO:0007346	P:regulation of mitotic cell cycle	P:GO:0009682	P:induced systemic resistance	P:GO:0009737	P:response to abscisic acid	P:GO:0009755	P:hormone-mediated signaling pathway	P:GO:0010200	P:response to chitin	P:GO:0031098	P:stress-activated protein kinase signaling cascade	P:GO:0032147	P:activation of protein kinase activity	P:GO:0032501	P:multicellular organismal process	P:GO:0042981	P:regulation of apoptotic process	P:GO:0043406	P:positive regulation of MAP kinase activity	P:GO:0051301	P:cell division	P:GO:0071229	P:cellular response to acid chemical	P:GO:1901701	P:cellular response to oxygen-containing compound	P:GO:1902456	P:regulation of stomatal opening
Gh_D10G0845	23	P:GO:0002218	P:activation of innate immune response	P:GO:0002252	P:immune effector process	F:GO:0004702	F:signal transducer, downstream of receptor, with serine/threonine kinase activity	F:GO:0005524	F:ATP binding	C:GO:0005634	C:nucleus	C:GO:0005819	C:spindle	C:GO:0005829	C:cytosol	C:GO:0005886	C:plasma membrane	P:GO:0006996	P:organelle organization	P:GO:0007346	P:regulation of mitotic cell cycle	P:GO:0009682	P:induced systemic resistance	P:GO:0009737	P:response to abscisic acid	P:GO:0009755	P:hormone-mediated signaling pathway	P:GO:0023014	P:signal transduction by protein phosphorylation	P:GO:0031098	P:stress-activated protein kinase signaling cascade	P:GO:0032147	P:activation of protein kinase activity	P:GO:0042981	P:regulation of apoptotic process	P:GO:0051301	P:cell division	P:GO:0071229	P:cellular response to acid chemical	P:GO:0090567	P:reproductive shoot system development	P:GO:0099402	P:plant organ development	P:GO:1901701	P:cellular response to oxygen-containing compound	P:GO:1902456	P:regulation of stomatal opening
Gh_D10G1651	23	P:GO:0000914	P:phragmoplast assembly	F:GO:0004674	F:protein serine/threonine kinase activity	F:GO:0005524	F:ATP binding	F:GO:0005543	F:phospholipid binding	C:GO:0005634	C:nucleus	C:GO:0005819	C:spindle	C:GO:0005874	C:microtubule	F:GO:0008017	F:microtubule binding	P:GO:0008285	P:negative regulation of cell proliferation	P:GO:0009408	P:response to heat	P:GO:0009409	P:response to cold	C:GO:0009506	C:plasmodesma	C:GO:0009524	C:phragmoplast	P:GO:0009556	P:microsporogenesis	C:GO:0009574	C:preprophase band	P:GO:0009637	P:response to blue light	P:GO:0009651	P:response to salt stress	F:GO:0009881	F:photoreceptor activity	P:GO:0010245	P:radial microtubular system formation	P:GO:0010342	P:endosperm cellularization	C:GO:0016020	C:membrane	P:GO:0035556	P:intracellular signal transduction	P:GO:0045860	P:positive regulation of protein kinase activity
Gh_A10G1127	23	F:GO:0000166	F:nucleotide binding	P:GO:0003006	P:developmental process involved in reproduction	F:GO:0004674	F:protein serine/threonine kinase activity	F:GO:0005515	F:protein binding	C:GO:0005819	C:spindle	C:GO:0005829	C:cytosol	C:GO:0005886	C:plasma membrane	P:GO:0009653	P:anatomical structure morphogenesis	P:GO:0009791	P:post-embryonic development	P:GO:0010243	P:response to organonitrogen compound	P:GO:0016043	P:cellular component organization	P:GO:0022402	P:cell cycle process	P:GO:0023014	P:signal transduction by protein phosphorylation	P:GO:0031347	P:regulation of defense response	P:GO:0032147	P:activation of protein kinase activity	P:GO:0035556	P:intracellular signal transduction	P:GO:0042493	P:response to drug	F:GO:0043167	F:ion binding	C:GO:0043231	C:intracellular membrane-bounded organelle	P:GO:0048367	P:shoot system development	P:GO:0051301	P:cell division	P:GO:1901700	P:response to oxygen-containing compound	P:GO:1902456	P:regulation of stomatal opening
Gh_D04G1206	23	F:GO:0000166	F:nucleotide binding	P:GO:0003006	P:developmental process involved in reproduction	F:GO:0004674	F:protein serine/threonine kinase activity	F:GO:0005515	F:protein binding	C:GO:0005776	C:autophagosome	P:GO:0006468	P:protein phosphorylation	P:GO:0006914	P:autophagy	P:GO:0009268	P:response to pH	P:GO:0009409	P:response to cold	P:GO:0009414	P:response to water deprivation	P:GO:0009594	P:detection of nutrient	P:GO:0009611	P:response to wounding	P:GO:0009788	P:negative regulation of abscisic acid-activated signaling pathway	P:GO:0010050	P:vegetative phase change	P:GO:0010150	P:leaf senescence	P:GO:0010182	P:sugar mediated signaling pathway	P:GO:0010540	P:basipetal auxin transport	P:GO:0010555	P:response to mannitol	P:GO:0042538	P:hyperosmotic salinity response	P:GO:0043266	P:regulation of potassium ion transport	P:GO:0051365	P:cellular response to potassium ion starvation	P:GO:0055075	P:potassium ion homeostasis	P:GO:0080022	P:primary root development
Gh_D05G0466	23	C:GO:0000780	C:condensed nuclear chromosome, centromeric region	F:GO:0005524	F:ATP binding	C:GO:0005730	C:nucleolus	C:GO:0005876	C:spindle microtubule	C:GO:0005886	C:plasma membrane	P:GO:0007052	P:mitotic spindle organization	P:GO:0007059	P:chromosome segregation	P:GO:0009409	P:response to cold	C:GO:0009504	C:cell plate	C:GO:0009506	C:plasmodesma	C:GO:0009524	C:phragmoplast	P:GO:0009788	P:negative regulation of abscisic acid-activated signaling pathway	F:GO:0019903	F:protein phosphatase binding	C:GO:0031616	C:spindle pole centrosome	C:GO:0031965	C:nuclear membrane	C:GO:0032133	C:chromosome passenger complex	P:GO:0032465	P:regulation of cytokinesis	F:GO:0035175	F:histone kinase activity (H3-S10 specific)	P:GO:0043987	P:histone H3-S10 phosphorylation	P:GO:0046777	P:protein autophosphorylation	P:GO:0050832	P:defense response to fungus	C:GO:0051233	C:spindle midzone	P:GO:0080092	P:regulation of pollen tube growth
Gh_D07G0202	23	C:GO:0000780	C:condensed nuclear chromosome, centromeric region	F:GO:0005524	F:ATP binding	C:GO:0005730	C:nucleolus	C:GO:0005876	C:spindle microtubule	C:GO:0005886	C:plasma membrane	P:GO:0007052	P:mitotic spindle organization	P:GO:0007059	P:chromosome segregation	P:GO:0007165	P:signal transduction	P:GO:0009409	P:response to cold	C:GO:0009504	C:cell plate	C:GO:0009506	C:plasmodesma	C:GO:0009524	C:phragmoplast	F:GO:0019903	F:protein phosphatase binding	C:GO:0031616	C:spindle pole centrosome	C:GO:0031965	C:nuclear membrane	C:GO:0032133	C:chromosome passenger complex	P:GO:0032465	P:regulation of cytokinesis	F:GO:0035175	F:histone kinase activity (H3-S10 specific)	P:GO:0043987	P:histone H3-S10 phosphorylation	P:GO:0046777	P:protein autophosphorylation	P:GO:0050832	P:defense response to fungus	C:GO:0051233	C:spindle midzone	P:GO:0080092	P:regulation of pollen tube growth
Gh_A05G2375	23	F:GO:0004674	F:protein serine/threonine kinase activity	C:GO:0005634	C:nucleus	C:GO:0005794	C:Golgi apparatus	C:GO:0005886	C:plasma membrane	P:GO:0007623	P:circadian rhythm	P:GO:0008285	P:negative regulation of cell proliferation	P:GO:0009408	P:response to heat	P:GO:0009409	P:response to cold	P:GO:0009638	P:phototropism	P:GO:0009651	P:response to salt stress	P:GO:0009735	P:response to cytokinin	P:GO:0009826	P:unidimensional cell growth	F:GO:0009882	F:blue light photoreceptor activity	P:GO:0010118	P:stomatal movement	F:GO:0010181	F:FMN binding	P:GO:0010362	P:negative regulation of anion channel activity by blue light	F:GO:0035091	F:phosphatidylinositol binding	P:GO:0035556	P:intracellular signal transduction	F:GO:0042802	F:identical protein binding	P:GO:0045727	P:positive regulation of translation	P:GO:0045860	P:positive regulation of protein kinase activity	P:GO:0046777	P:protein autophosphorylation	F:GO:0070300	F:phosphatidic acid binding
Gh_D05G2640	23	F:GO:0004674	F:protein serine/threonine kinase activity	C:GO:0005634	C:nucleus	C:GO:0005794	C:Golgi apparatus	C:GO:0005886	C:plasma membrane	P:GO:0007623	P:circadian rhythm	P:GO:0008285	P:negative regulation of cell proliferation	P:GO:0009408	P:response to heat	P:GO:0009409	P:response to cold	P:GO:0009638	P:phototropism	P:GO:0009651	P:response to salt stress	P:GO:0009735	P:response to cytokinin	P:GO:0009826	P:unidimensional cell growth	F:GO:0009882	F:blue light photoreceptor activity	P:GO:0010118	P:stomatal movement	F:GO:0010181	F:FMN binding	P:GO:0010362	P:negative regulation of anion channel activity by blue light	F:GO:0035091	F:phosphatidylinositol binding	P:GO:0035556	P:intracellular signal transduction	F:GO:0042802	F:identical protein binding	P:GO:0045727	P:positive regulation of translation	P:GO:0045860	P:positive regulation of protein kinase activity	P:GO:0046777	P:protein autophosphorylation	F:GO:0070300	F:phosphatidic acid binding
Gh_D10G1382	22	F:GO:0000166	F:nucleotide binding	P:GO:0000911	P:cytokinesis by cell plate formation	F:GO:0004674	F:protein serine/threonine kinase activity	F:GO:0005515	F:protein binding	C:GO:0005634	C:nucleus	C:GO:0005819	C:spindle	C:GO:0005829	C:cytosol	C:GO:0005886	C:plasma membrane	P:GO:0007346	P:regulation of mitotic cell cycle	P:GO:0007349	P:cellularization	P:GO:0009555	P:pollen development	C:GO:0009570	C:chloroplast stroma	P:GO:0009814	P:defense response, incompatible interaction	P:GO:0010227	P:floral organ abscission	P:GO:0010229	P:inflorescence development	P:GO:0016043	P:cellular component organization	P:GO:0023014	P:signal transduction by protein phosphorylation	P:GO:0031098	P:stress-activated protein kinase signaling cascade	P:GO:0032147	P:activation of protein kinase activity	P:GO:0042981	P:regulation of apoptotic process	F:GO:0043167	F:ion binding	P:GO:1902456	P:regulation of stomatal opening
Gh_A11G1210	22	F:GO:0004674	F:protein serine/threonine kinase activity	F:GO:0005524	F:ATP binding	C:GO:0005634	C:nucleus	C:GO:0005794	C:Golgi apparatus	C:GO:0005829	C:cytosol	C:GO:0005886	C:plasma membrane	P:GO:0007623	P:circadian rhythm	P:GO:0008285	P:negative regulation of cell proliferation	P:GO:0009408	P:response to heat	P:GO:0009409	P:response to cold	C:GO:0009524	C:phragmoplast	P:GO:0009638	P:phototropism	P:GO:0009651	P:response to salt stress	P:GO:0009735	P:response to cytokinin	P:GO:0009826	P:unidimensional cell growth	F:GO:0009882	F:blue light photoreceptor activity	P:GO:0010118	P:stomatal movement	F:GO:0010181	F:FMN binding	P:GO:0010362	P:negative regulation of anion channel activity by blue light	P:GO:0018105	P:peptidyl-serine phosphorylation	P:GO:0035556	P:intracellular signal transduction	F:GO:0042802	F:identical protein binding
Gh_A07G1140	22	P:GO:0000904	P:cell morphogenesis involved in differentiation	P:GO:0003006	P:developmental process involved in reproduction	F:GO:0004674	F:protein serine/threonine kinase activity	C:GO:0005634	C:nucleus	C:GO:0005886	C:plasma membrane	P:GO:0006979	P:response to oxidative stress	P:GO:0009606	P:tropism	P:GO:0009611	P:response to wounding	P:GO:0009637	P:response to blue light	P:GO:0009733	P:response to auxin	F:GO:0009881	F:photoreceptor activity	P:GO:0009926	P:auxin polar transport	F:GO:0019901	F:protein kinase binding	F:GO:0032553	F:ribonucleotide binding	P:GO:0035556	P:intracellular signal transduction	F:GO:0043168	F:anion binding	C:GO:0044444	C:cytoplasmic part	P:GO:0046777	P:protein autophosphorylation	P:GO:0048588	P:developmental cell growth	P:GO:0048765	P:root hair cell differentiation	P:GO:0048827	P:phyllome development	P:GO:0060560	P:developmental growth involved in morphogenesis
Gh_D07G1236	22	P:GO:0000904	P:cell morphogenesis involved in differentiation	P:GO:0003006	P:developmental process involved in reproduction	F:GO:0004674	F:protein serine/threonine kinase activity	C:GO:0005634	C:nucleus	C:GO:0005886	C:plasma membrane	P:GO:0006979	P:response to oxidative stress	P:GO:0009606	P:tropism	P:GO:0009611	P:response to wounding	P:GO:0009637	P:response to blue light	P:GO:0009733	P:response to auxin	F:GO:0009881	F:photoreceptor activity	P:GO:0009926	P:auxin polar transport	F:GO:0019901	F:protein kinase binding	F:GO:0032553	F:ribonucleotide binding	P:GO:0035556	P:intracellular signal transduction	F:GO:0043168	F:anion binding	C:GO:0044444	C:cytoplasmic part	P:GO:0046777	P:protein autophosphorylation	P:GO:0048588	P:developmental cell growth	P:GO:0048765	P:root hair cell differentiation	P:GO:0048827	P:phyllome development	P:GO:0060560	P:developmental growth involved in morphogenesis
Gh_D05G0690	22	P:GO:0000904	P:cell morphogenesis involved in differentiation	P:GO:0003006	P:developmental process involved in reproduction	F:GO:0004674	F:protein serine/threonine kinase activity	C:GO:0005634	C:nucleus	C:GO:0005886	C:plasma membrane	P:GO:0006979	P:response to oxidative stress	P:GO:0009606	P:tropism	P:GO:0009611	P:response to wounding	P:GO:0009637	P:response to blue light	P:GO:0009733	P:response to auxin	F:GO:0009881	F:photoreceptor activity	P:GO:0009926	P:auxin polar transport	F:GO:0019901	F:protein kinase binding	F:GO:0032553	F:ribonucleotide binding	P:GO:0035556	P:intracellular signal transduction	F:GO:0043168	F:anion binding	C:GO:0044444	C:cytoplasmic part	P:GO:0046777	P:protein autophosphorylation	P:GO:0048588	P:developmental cell growth	P:GO:0048765	P:root hair cell differentiation	P:GO:0048827	P:phyllome development	P:GO:0060560	P:developmental growth involved in morphogenesis
Gh_A08G0116	22	P:GO:0000904	P:cell morphogenesis involved in differentiation	P:GO:0003006	P:developmental process involved in reproduction	F:GO:0004674	F:protein serine/threonine kinase activity	C:GO:0005634	C:nucleus	C:GO:0005886	C:plasma membrane	P:GO:0006979	P:response to oxidative stress	P:GO:0009606	P:tropism	P:GO:0009611	P:response to wounding	P:GO:0009637	P:response to blue light	P:GO:0009733	P:response to auxin	P:GO:0009926	P:auxin polar transport	F:GO:0019901	F:protein kinase binding	F:GO:0032553	F:ribonucleotide binding	P:GO:0035556	P:intracellular signal transduction	F:GO:0038023	F:signaling receptor activity	F:GO:0043168	F:anion binding	C:GO:0044444	C:cytoplasmic part	P:GO:0046777	P:protein autophosphorylation	P:GO:0048588	P:developmental cell growth	P:GO:0048765	P:root hair cell differentiation	P:GO:0048827	P:phyllome development	P:GO:0060560	P:developmental growth involved in morphogenesis
Gh_D08G0161	22	P:GO:0000904	P:cell morphogenesis involved in differentiation	P:GO:0003006	P:developmental process involved in reproduction	F:GO:0004674	F:protein serine/threonine kinase activity	C:GO:0005730	C:nucleolus	C:GO:0005886	C:plasma membrane	P:GO:0006979	P:response to oxidative stress	P:GO:0009606	P:tropism	P:GO:0009611	P:response to wounding	P:GO:0009637	P:response to blue light	P:GO:0009733	P:response to auxin	F:GO:0009881	F:photoreceptor activity	P:GO:0009926	P:auxin polar transport	F:GO:0019901	F:protein kinase binding	F:GO:0032553	F:ribonucleotide binding	P:GO:0035556	P:intracellular signal transduction	F:GO:0043168	F:anion binding	C:GO:0044444	C:cytoplasmic part	P:GO:0046777	P:protein autophosphorylation	P:GO:0048588	P:developmental cell growth	P:GO:0048765	P:root hair cell differentiation	P:GO:0048827	P:phyllome development	P:GO:0060560	P:developmental growth involved in morphogenesis
Gh_A02G0024	22	F:GO:0004709	F:MAP kinase kinase kinase activity	F:GO:0005515	F:protein binding	F:GO:0005524	F:ATP binding	C:GO:0005634	C:nucleus	P:GO:0006979	P:response to oxidative stress	P:GO:0007346	P:regulation of mitotic cell cycle	C:GO:0009534	C:chloroplast thylakoid	C:GO:0009941	C:chloroplast envelope	P:GO:0010467	P:gene expression	P:GO:0016070	P:RNA metabolic process	P:GO:0031098	P:stress-activated protein kinase signaling cascade	P:GO:0032147	P:activation of protein kinase activity	P:GO:0032870	P:cellular response to hormone stimulus	F:GO:0035091	F:phosphatidylinositol binding	P:GO:0042549	P:photosystem II stabilization	P:GO:0042981	P:regulation of apoptotic process	P:GO:0043406	P:positive regulation of MAP kinase activity	P:GO:0046777	P:protein autophosphorylation	F:GO:0070300	F:phosphatidic acid binding	P:GO:0071229	P:cellular response to acid chemical	P:GO:0098542	P:defense response to other organism	P:GO:1901701	P:cellular response to oxygen-containing compound
Gh_A05G3551	22	P:GO:0000911	P:cytokinesis by cell plate formation	F:GO:0004674	F:protein serine/threonine kinase activity	F:GO:0005515	F:protein binding	C:GO:0005819	C:spindle	C:GO:0005874	C:microtubule	P:GO:0007349	P:cellularization	P:GO:0008285	P:negative regulation of cell proliferation	P:GO:0009268	P:response to pH	P:GO:0009408	P:response to heat	P:GO:0009409	P:response to cold	P:GO:0009555	P:pollen development	P:GO:0009651	P:response to salt stress	P:GO:0016572	P:histone phosphorylation	P:GO:0018193	P:peptidyl-amino acid modification	C:GO:0031981	C:nuclear lumen	P:GO:0032270	P:positive regulation of cellular protein metabolic process	P:GO:0035556	P:intracellular signal transduction	P:GO:0043622	P:cortical microtubule organization	C:GO:0044444	C:cytoplasmic part	P:GO:0046777	P:protein autophosphorylation	C:GO:0048046	C:apoplast	P:GO:0050832	P:defense response to fungus
Gh_A10G1126	22	P:GO:0003006	P:developmental process involved in reproduction	F:GO:0004674	F:protein serine/threonine kinase activity	F:GO:0005515	F:protein binding	C:GO:0005829	C:cytosol	C:GO:0005886	C:plasma membrane	P:GO:0009653	P:anatomical structure morphogenesis	P:GO:0009791	P:post-embryonic development	P:GO:0010243	P:response to organonitrogen compound	C:GO:0015630	C:microtubule cytoskeleton	P:GO:0016043	P:cellular component organization	P:GO:0022402	P:cell cycle process	P:GO:0023014	P:signal transduction by protein phosphorylation	P:GO:0031347	P:regulation of defense response	P:GO:0032147	P:activation of protein kinase activity	P:GO:0035556	P:intracellular signal transduction	P:GO:0042493	P:response to drug	C:GO:0044430	C:cytoskeletal part	P:GO:0048367	P:shoot system development	P:GO:0051301	P:cell division	P:GO:0051726	P:regulation of cell cycle	P:GO:1901700	P:response to oxygen-containing compound	P:GO:1902456	P:regulation of stomatal opening
Gh_A12G1469	21	F:GO:0000166	F:nucleotide binding	F:GO:0004674	F:protein serine/threonine kinase activity	F:GO:0004708	F:MAP kinase kinase activity	F:GO:0005515	F:protein binding	C:GO:0005730	C:nucleolus	C:GO:0005773	C:vacuole	C:GO:0005819	C:spindle	C:GO:0005886	C:plasma membrane	P:GO:0006979	P:response to oxidative stress	P:GO:0007112	P:male meiosis cytokinesis	C:GO:0009524	C:phragmoplast	P:GO:0010200	P:response to chitin	P:GO:0010311	P:lateral root formation	P:GO:0031347	P:regulation of defense response	P:GO:0032147	P:activation of protein kinase activity	F:GO:0043167	F:ion binding	P:GO:0043406	P:positive regulation of MAP kinase activity	P:GO:0043622	P:cortical microtubule organization	P:GO:0046777	P:protein autophosphorylation	C:GO:0048046	C:apoplast	P:GO:0048367	P:shoot system development
Gh_A11G0621	21	P:GO:0002218	P:activation of innate immune response	P:GO:0002252	P:immune effector process	F:GO:0004702	F:signal transducer, downstream of receptor, with serine/threonine kinase activity	F:GO:0005524	F:ATP binding	C:GO:0005634	C:nucleus	C:GO:0005819	C:spindle	C:GO:0005829	C:cytosol	C:GO:0005886	C:plasma membrane	P:GO:0007275	P:multicellular organism development	P:GO:0007346	P:regulation of mitotic cell cycle	P:GO:0009682	P:induced systemic resistance	P:GO:0009737	P:response to abscisic acid	P:GO:0009755	P:hormone-mediated signaling pathway	P:GO:0010200	P:response to chitin	P:GO:0031098	P:stress-activated protein kinase signaling cascade	P:GO:0032147	P:activation of protein kinase activity	P:GO:0042981	P:regulation of apoptotic process	P:GO:0043406	P:positive regulation of MAP kinase activity	P:GO:0071229	P:cellular response to acid chemical	P:GO:1901701	P:cellular response to oxygen-containing compound	P:GO:1902456	P:regulation of stomatal opening
Gh_D07G0405	21	F:GO:0003729	F:mRNA binding	F:GO:0004674	F:protein serine/threonine kinase activity	F:GO:0005515	F:protein binding	F:GO:0005524	F:ATP binding	C:GO:0005634	C:nucleus	C:GO:0005829	C:cytosol	C:GO:0005886	C:plasma membrane	P:GO:0009414	P:response to water deprivation	P:GO:0009651	P:response to salt stress	C:GO:0009705	C:plant-type vacuole membrane	P:GO:0009735	P:response to cytokinin	P:GO:0009738	P:abscisic acid-activated signaling pathway	P:GO:0009739	P:response to gibberellin	P:GO:0009743	P:response to carbohydrate	P:GO:0010029	P:regulation of seed germination	P:GO:0010167	P:response to nitrate	P:GO:0035556	P:intracellular signal transduction	P:GO:0046777	P:protein autophosphorylation	P:GO:0048527	P:lateral root development	F:GO:0070300	F:phosphatidic acid binding	P:GO:0080167	P:response to karrikin
Gh_A12G2165	21	F:GO:0000166	F:nucleotide binding	F:GO:0004674	F:protein serine/threonine kinase activity	F:GO:0004871	F:signal transducer activity	C:GO:0005634	C:nucleus	C:GO:0005819	C:spindle	C:GO:0005829	C:cytosol	C:GO:0005886	C:plasma membrane	P:GO:0006996	P:organelle organization	P:GO:0007346	P:regulation of mitotic cell cycle	P:GO:0023014	P:signal transduction by protein phosphorylation	P:GO:0031098	P:stress-activated protein kinase signaling cascade	P:GO:0032147	P:activation of protein kinase activity	P:GO:0042981	P:regulation of apoptotic process	F:GO:0043167	F:ion binding	P:GO:0045087	P:innate immune response	P:GO:0051301	P:cell division	P:GO:0051704	P:multi-organism process	P:GO:0090567	P:reproductive shoot system development	P:GO:0090698	P:post-embryonic plant morphogenesis	P:GO:0099402	P:plant organ development	P:GO:1902456	P:regulation of stomatal opening
Gh_D12G2342	21	F:GO:0000166	F:nucleotide binding	F:GO:0004674	F:protein serine/threonine kinase activity	F:GO:0004871	F:signal transducer activity	C:GO:0005634	C:nucleus	C:GO:0005819	C:spindle	C:GO:0005829	C:cytosol	C:GO:0005886	C:plasma membrane	P:GO:0006996	P:organelle organization	P:GO:0007346	P:regulation of mitotic cell cycle	P:GO:0023014	P:signal transduction by protein phosphorylation	P:GO:0031098	P:stress-activated protein kinase signaling cascade	P:GO:0032147	P:activation of protein kinase activity	P:GO:0042981	P:regulation of apoptotic process	F:GO:0043167	F:ion binding	P:GO:0045087	P:innate immune response	P:GO:0051301	P:cell division	P:GO:0051704	P:multi-organism process	P:GO:0090567	P:reproductive shoot system development	P:GO:0090698	P:post-embryonic plant morphogenesis	P:GO:0099402	P:plant organ development	P:GO:1902456	P:regulation of stomatal opening
Gh_D10G1109	21	F:GO:0004674	F:protein serine/threonine kinase activity	F:GO:0005524	F:ATP binding	C:GO:0005634	C:nucleus	C:GO:0005794	C:Golgi apparatus	C:GO:0005886	C:plasma membrane	P:GO:0006468	P:protein phosphorylation	P:GO:0007623	P:circadian rhythm	P:GO:0008285	P:negative regulation of cell proliferation	P:GO:0009408	P:response to heat	P:GO:0009409	P:response to cold	P:GO:0009638	P:phototropism	P:GO:0009651	P:response to salt stress	P:GO:0009735	P:response to cytokinin	P:GO:0009826	P:unidimensional cell growth	F:GO:0009882	F:blue light photoreceptor activity	P:GO:0010118	P:stomatal movement	F:GO:0010181	F:FMN binding	P:GO:0010362	P:negative regulation of anion channel activity by blue light	P:GO:0035556	P:intracellular signal transduction	F:GO:0042802	F:identical protein binding	P:GO:0045727	P:positive regulation of translation
Gh_A10G1361	21	F:GO:0004674	F:protein serine/threonine kinase activity	F:GO:0005524	F:ATP binding	C:GO:0005634	C:nucleus	C:GO:0005794	C:Golgi apparatus	C:GO:0005886	C:plasma membrane	P:GO:0006468	P:protein phosphorylation	P:GO:0007623	P:circadian rhythm	P:GO:0008285	P:negative regulation of cell proliferation	P:GO:0009408	P:response to heat	P:GO:0009409	P:response to cold	P:GO:0009638	P:phototropism	P:GO:0009651	P:response to salt stress	P:GO:0009735	P:response to cytokinin	P:GO:0009826	P:unidimensional cell growth	F:GO:0009882	F:blue light photoreceptor activity	P:GO:0010118	P:stomatal movement	F:GO:0010181	F:FMN binding	P:GO:0010362	P:negative regulation of anion channel activity by blue light	P:GO:0035556	P:intracellular signal transduction	F:GO:0042802	F:identical protein binding	P:GO:0045727	P:positive regulation of translation
Gh_D12G2336	21	F:GO:0003700	F:DNA binding transcription factor activity	F:GO:0004674	F:protein serine/threonine kinase activity	F:GO:0005524	F:ATP binding	C:GO:0005634	C:nucleus	C:GO:0005829	C:cytosol	P:GO:0006950	P:response to stress	P:GO:0007623	P:circadian rhythm	P:GO:0009723	P:response to ethylene	P:GO:0009743	P:response to carbohydrate	P:GO:0009911	P:positive regulation of flower development	C:GO:0016020	C:membrane	P:GO:0031323	P:regulation of cellular metabolic process	P:GO:0035556	P:intracellular signal transduction	F:GO:0042802	F:identical protein binding	F:GO:0043424	F:protein histidine kinase binding	P:GO:0046777	P:protein autophosphorylation	P:GO:0048573	P:photoperiodism, flowering	P:GO:0051171	P:regulation of nitrogen compound metabolic process	P:GO:0060255	P:regulation of macromolecule metabolic process	P:GO:0070887	P:cellular response to chemical stimulus	P:GO:0080090	P:regulation of primary metabolic process
Gh_D11G2621	21	F:GO:0004674	F:protein serine/threonine kinase activity	F:GO:0005524	F:ATP binding	C:GO:0005634	C:nucleus	C:GO:0005829	C:cytosol	P:GO:0006950	P:response to stress	P:GO:0007623	P:circadian rhythm	P:GO:0009723	P:response to ethylene	P:GO:0009743	P:response to carbohydrate	P:GO:0009911	P:positive regulation of flower development	C:GO:0016020	C:membrane	P:GO:0031323	P:regulation of cellular metabolic process	P:GO:0035556	P:intracellular signal transduction	F:GO:0042802	F:identical protein binding	F:GO:0043424	F:protein histidine kinase binding	P:GO:0046777	P:protein autophosphorylation	P:GO:0048573	P:photoperiodism, flowering	P:GO:0048583	P:regulation of response to stimulus	P:GO:0051171	P:regulation of nitrogen compound metabolic process	P:GO:0060255	P:regulation of macromolecule metabolic process	P:GO:0070887	P:cellular response to chemical stimulus	P:GO:0080090	P:regulation of primary metabolic process
Gh_A11G2311	21	F:GO:0004674	F:protein serine/threonine kinase activity	F:GO:0005524	F:ATP binding	C:GO:0005634	C:nucleus	C:GO:0005829	C:cytosol	P:GO:0006950	P:response to stress	P:GO:0007623	P:circadian rhythm	P:GO:0009723	P:response to ethylene	P:GO:0009743	P:response to carbohydrate	P:GO:0009911	P:positive regulation of flower development	C:GO:0016020	C:membrane	P:GO:0031323	P:regulation of cellular metabolic process	P:GO:0035556	P:intracellular signal transduction	F:GO:0042802	F:identical protein binding	F:GO:0043424	F:protein histidine kinase binding	P:GO:0046777	P:protein autophosphorylation	P:GO:0048573	P:photoperiodism, flowering	P:GO:0048583	P:regulation of response to stimulus	P:GO:0051171	P:regulation of nitrogen compound metabolic process	P:GO:0060255	P:regulation of macromolecule metabolic process	P:GO:0070887	P:cellular response to chemical stimulus	P:GO:0080090	P:regulation of primary metabolic process
Gh_D06G0278	20	F:GO:0004683	F:calmodulin-dependent protein kinase activity	F:GO:0005509	F:calcium ion binding	F:GO:0005516	F:calmodulin binding	F:GO:0005524	F:ATP binding	C:GO:0005634	C:nucleus	C:GO:0005778	C:peroxisomal membrane	C:GO:0005789	C:endoplasmic reticulum membrane	C:GO:0005829	C:cytosol	C:GO:0005886	C:plasma membrane	C:GO:0009506	C:plasmodesma	P:GO:0009789	P:positive regulation of abscisic acid-activated signaling pathway	F:GO:0009931	F:calcium-dependent protein serine/threonine kinase activity	P:GO:0010359	P:regulation of anion channel activity	P:GO:0018105	P:peptidyl-serine phosphorylation	F:GO:0019903	F:protein phosphatase binding	P:GO:0035556	P:intracellular signal transduction	P:GO:0046777	P:protein autophosphorylation	P:GO:0080092	P:regulation of pollen tube growth	P:GO:1901979	P:regulation of inward rectifier potassium channel activity	P:GO:1902456	P:regulation of stomatal opening
Gh_D08G1180	20	F:GO:0000166	F:nucleotide binding	F:GO:0004674	F:protein serine/threonine kinase activity	F:GO:0004871	F:signal transducer activity	C:GO:0005634	C:nucleus	C:GO:0005819	C:spindle	C:GO:0005829	C:cytosol	C:GO:0005886	C:plasma membrane	P:GO:0006996	P:organelle organization	P:GO:0007346	P:regulation of mitotic cell cycle	P:GO:0009791	P:post-embryonic development	P:GO:0022414	P:reproductive process	P:GO:0023014	P:signal transduction by protein phosphorylation	P:GO:0031098	P:stress-activated protein kinase signaling cascade	P:GO:0032147	P:activation of protein kinase activity	P:GO:0042981	P:regulation of apoptotic process	F:GO:0043167	F:ion binding	P:GO:0048367	P:shoot system development	P:GO:0051301	P:cell division	P:GO:0090698	P:post-embryonic plant morphogenesis	P:GO:1902456	P:regulation of stomatal opening
Gh_D11G0179	20	F:GO:0004674	F:protein serine/threonine kinase activity	F:GO:0004871	F:signal transducer activity	F:GO:0005524	F:ATP binding	C:GO:0005634	C:nucleus	C:GO:0005819	C:spindle	C:GO:0005829	C:cytosol	C:GO:0005886	C:plasma membrane	P:GO:0006996	P:organelle organization	P:GO:0007346	P:regulation of mitotic cell cycle	P:GO:0023014	P:signal transduction by protein phosphorylation	P:GO:0031098	P:stress-activated protein kinase signaling cascade	P:GO:0032147	P:activation of protein kinase activity	P:GO:0042981	P:regulation of apoptotic process	P:GO:0045087	P:innate immune response	P:GO:0051301	P:cell division	P:GO:0051704	P:multi-organism process	P:GO:0090567	P:reproductive shoot system development	P:GO:0090698	P:post-embryonic plant morphogenesis	P:GO:0099402	P:plant organ development	P:GO:1902456	P:regulation of stomatal opening
Gh_D03G0174	20	F:GO:0000287	F:magnesium ion binding	F:GO:0003729	F:mRNA binding	F:GO:0004012	F:phospholipid-translocating ATPase activity	F:GO:0004674	F:protein serine/threonine kinase activity	F:GO:0005515	F:protein binding	F:GO:0005524	F:ATP binding	C:GO:0005634	C:nucleus	C:GO:0005829	C:cytosol	P:GO:0006468	P:protein phosphorylation	P:GO:0009414	P:response to water deprivation	P:GO:0009651	P:response to salt stress	P:GO:0009737	P:response to abscisic acid	P:GO:0009739	P:response to gibberellin	P:GO:0010029	P:regulation of seed germination	C:GO:0016021	C:integral component of membrane	P:GO:0035556	P:intracellular signal transduction	P:GO:0045332	P:phospholipid translocation	P:GO:0048527	P:lateral root development	F:GO:0070300	F:phosphatidic acid binding	P:GO:0080167	P:response to karrikin
Gh_D07G2011	20	P:GO:0000398	P:mRNA splicing, via spliceosome	F:GO:0004693	F:cyclin-dependent protein serine/threonine kinase activity	F:GO:0005515	F:protein binding	F:GO:0005524	F:ATP binding	C:GO:0005829	C:cytosol	P:GO:0006468	P:protein phosphorylation	P:GO:0009737	P:response to abscisic acid	P:GO:0010444	P:guard mother cell differentiation	P:GO:0010468	P:regulation of gene expression	P:GO:0010584	P:pollen exine formation	P:GO:0032875	P:regulation of DNA endoreduplication	P:GO:0032953	P:regulation of (1->3)-beta-D-glucan biosynthetic process	C:GO:0032991	C:protein-containing complex	P:GO:0035556	P:intracellular signal transduction	C:GO:0044428	C:nuclear part	P:GO:0048578	P:positive regulation of long-day photoperiodism, flowering	P:GO:0071472	P:cellular response to salt stress	P:GO:0080026	P:response to indolebutyric acid	P:GO:1902806	P:regulation of cell cycle G1/S phase transition	P:GO:2000037	P:regulation of stomatal complex patterning
Gh_D06G1942	20	F:GO:0004674	F:protein serine/threonine kinase activity	C:GO:0005634	C:nucleus	C:GO:0005794	C:Golgi apparatus	C:GO:0005886	C:plasma membrane	P:GO:0006468	P:protein phosphorylation	P:GO:0007623	P:circadian rhythm	P:GO:0008285	P:negative regulation of cell proliferation	P:GO:0009408	P:response to heat	P:GO:0009409	P:response to cold	P:GO:0009638	P:phototropism	P:GO:0009651	P:response to salt stress	P:GO:0009735	P:response to cytokinin	P:GO:0009826	P:unidimensional cell growth	F:GO:0009882	F:blue light photoreceptor activity	P:GO:0010118	P:stomatal movement	F:GO:0010181	F:FMN binding	P:GO:0010362	P:negative regulation of anion channel activity by blue light	P:GO:0035556	P:intracellular signal transduction	F:GO:0042802	F:identical protein binding	P:GO:0045727	P:positive regulation of translation
Gh_A06G1588	20	F:GO:0004674	F:protein serine/threonine kinase activity	C:GO:0005634	C:nucleus	C:GO:0005794	C:Golgi apparatus	C:GO:0005886	C:plasma membrane	P:GO:0006468	P:protein phosphorylation	P:GO:0007623	P:circadian rhythm	P:GO:0008285	P:negative regulation of cell proliferation	P:GO:0009408	P:response to heat	P:GO:0009409	P:response to cold	P:GO:0009638	P:phototropism	P:GO:0009651	P:response to salt stress	P:GO:0009735	P:response to cytokinin	P:GO:0009826	P:unidimensional cell growth	F:GO:0009882	F:blue light photoreceptor activity	P:GO:0010118	P:stomatal movement	F:GO:0010181	F:FMN binding	P:GO:0010362	P:negative regulation of anion channel activity by blue light	P:GO:0035556	P:intracellular signal transduction	F:GO:0042802	F:identical protein binding	P:GO:0045727	P:positive regulation of translation
Gh_D02G0364	20	F:GO:0004674	F:protein serine/threonine kinase activity	F:GO:0005524	F:ATP binding	C:GO:0005634	C:nucleus	C:GO:0005829	C:cytosol	P:GO:0006950	P:response to stress	P:GO:0007623	P:circadian rhythm	P:GO:0009723	P:response to ethylene	P:GO:0009743	P:response to carbohydrate	P:GO:0009911	P:positive regulation of flower development	C:GO:0016020	C:membrane	P:GO:0031323	P:regulation of cellular metabolic process	P:GO:0035556	P:intracellular signal transduction	F:GO:0042802	F:identical protein binding	F:GO:0043424	F:protein histidine kinase binding	P:GO:0046777	P:protein autophosphorylation	P:GO:0048573	P:photoperiodism, flowering	P:GO:0051171	P:regulation of nitrogen compound metabolic process	P:GO:0060255	P:regulation of macromolecule metabolic process	P:GO:0071310	P:cellular response to organic substance	P:GO:0080090	P:regulation of primary metabolic process
Gh_D13G1824	19	P:GO:0000911	P:cytokinesis by cell plate formation	P:GO:0003006	P:developmental process involved in reproduction	F:GO:0004674	F:protein serine/threonine kinase activity	F:GO:0005515	F:protein binding	F:GO:0005524	F:ATP binding	C:GO:0005634	C:nucleus	C:GO:0005773	C:vacuole	P:GO:0006468	P:protein phosphorylation	P:GO:0006950	P:response to stress	P:GO:0007165	P:signal transduction	P:GO:0007349	P:cellularization	P:GO:0009266	P:response to temperature stimulus	P:GO:0009555	P:pollen development	P:GO:0009791	P:post-embryonic development	P:GO:0009913	P:epidermal cell differentiation	P:GO:0032270	P:positive regulation of cellular protein metabolic process	P:GO:0043622	P:cortical microtubule organization	P:GO:0048367	P:shoot system development	C:GO:0055028	C:cortical microtubule
Gh_A09G1167	19	P:GO:0000914	P:phragmoplast assembly	F:GO:0004674	F:protein serine/threonine kinase activity	F:GO:0005524	F:ATP binding	C:GO:0005730	C:nucleolus	C:GO:0005773	C:vacuole	C:GO:0005819	C:spindle	P:GO:0007165	P:signal transduction	F:GO:0008017	F:microtubule binding	C:GO:0009506	C:plasmodesma	C:GO:0009524	C:phragmoplast	P:GO:0009556	P:microsporogenesis	C:GO:0009574	C:preprophase band	P:GO:0009913	P:epidermal cell differentiation	P:GO:0010245	P:radial microtubular system formation	P:GO:0010342	P:endosperm cellularization	P:GO:0043622	P:cortical microtubule organization	P:GO:0046777	P:protein autophosphorylation	C:GO:0048046	C:apoplast	C:GO:0055028	C:cortical microtubule
Gh_D09G1173	19	P:GO:0000914	P:phragmoplast assembly	F:GO:0004674	F:protein serine/threonine kinase activity	F:GO:0005524	F:ATP binding	C:GO:0005730	C:nucleolus	C:GO:0005773	C:vacuole	C:GO:0005819	C:spindle	P:GO:0007165	P:signal transduction	F:GO:0008017	F:microtubule binding	C:GO:0009506	C:plasmodesma	C:GO:0009524	C:phragmoplast	P:GO:0009556	P:microsporogenesis	C:GO:0009574	C:preprophase band	P:GO:0009913	P:epidermal cell differentiation	P:GO:0010245	P:radial microtubular system formation	P:GO:0010342	P:endosperm cellularization	P:GO:0043622	P:cortical microtubule organization	P:GO:0046777	P:protein autophosphorylation	C:GO:0048046	C:apoplast	C:GO:0055028	C:cortical microtubule
Gh_D08G1765	19	F:GO:0003729	F:mRNA binding	F:GO:0004674	F:protein serine/threonine kinase activity	F:GO:0005515	F:protein binding	F:GO:0005524	F:ATP binding	C:GO:0005634	C:nucleus	C:GO:0005829	C:cytosol	P:GO:0006468	P:protein phosphorylation	P:GO:0009414	P:response to water deprivation	P:GO:0009605	P:response to external stimulus	P:GO:0009651	P:response to salt stress	P:GO:0009738	P:abscisic acid-activated signaling pathway	P:GO:0009739	P:response to gibberellin	P:GO:0009743	P:response to carbohydrate	P:GO:0010029	P:regulation of seed germination	P:GO:0035556	P:intracellular signal transduction	P:GO:0048527	P:lateral root development	P:GO:0051704	P:multi-organism process	F:GO:0070300	F:phosphatidic acid binding	P:GO:0080167	P:response to karrikin
Gh_D12G0247	19	F:GO:0003729	F:mRNA binding	F:GO:0004674	F:protein serine/threonine kinase activity	F:GO:0005515	F:protein binding	F:GO:0005524	F:ATP binding	C:GO:0005634	C:nucleus	C:GO:0005829	C:cytosol	C:GO:0005886	C:plasma membrane	P:GO:0009414	P:response to water deprivation	P:GO:0009651	P:response to salt stress	P:GO:0009738	P:abscisic acid-activated signaling pathway	P:GO:0009739	P:response to gibberellin	P:GO:0009743	P:response to carbohydrate	P:GO:0010029	P:regulation of seed germination	P:GO:0010167	P:response to nitrate	P:GO:0035556	P:intracellular signal transduction	P:GO:0046777	P:protein autophosphorylation	P:GO:0048527	P:lateral root development	F:GO:0070300	F:phosphatidic acid binding	P:GO:0080167	P:response to karrikin
Gh_A13G1292	19	F:GO:0004674	F:protein serine/threonine kinase activity	F:GO:0005524	F:ATP binding	C:GO:0005634	C:nucleus	C:GO:0005819	C:spindle	C:GO:0005829	C:cytosol	C:GO:0005886	C:plasma membrane	P:GO:0006996	P:organelle organization	P:GO:0007346	P:regulation of mitotic cell cycle	P:GO:0009791	P:post-embryonic development	P:GO:0010200	P:response to chitin	P:GO:0022414	P:reproductive process	P:GO:0031098	P:stress-activated protein kinase signaling cascade	P:GO:0031347	P:regulation of defense response	P:GO:0032147	P:activation of protein kinase activity	P:GO:0042981	P:regulation of apoptotic process	P:GO:0043406	P:positive regulation of MAP kinase activity	P:GO:0048367	P:shoot system development	P:GO:0090698	P:post-embryonic plant morphogenesis	P:GO:1902456	P:regulation of stomatal opening
Gh_D02G0038	19	F:GO:0004709	F:MAP kinase kinase kinase activity	F:GO:0005515	F:protein binding	F:GO:0005524	F:ATP binding	P:GO:0006979	P:response to oxidative stress	P:GO:0007346	P:regulation of mitotic cell cycle	C:GO:0009534	C:chloroplast thylakoid	C:GO:0009941	C:chloroplast envelope	P:GO:0031098	P:stress-activated protein kinase signaling cascade	P:GO:0032147	P:activation of protein kinase activity	P:GO:0032870	P:cellular response to hormone stimulus	F:GO:0035091	F:phosphatidylinositol binding	P:GO:0042549	P:photosystem II stabilization	P:GO:0042981	P:regulation of apoptotic process	P:GO:0043406	P:positive regulation of MAP kinase activity	P:GO:0046777	P:protein autophosphorylation	F:GO:0070300	F:phosphatidic acid binding	P:GO:0071229	P:cellular response to acid chemical	P:GO:0098542	P:defense response to other organism	P:GO:1901701	P:cellular response to oxygen-containing compound
Gh_A07G1806	19	P:GO:0000398	P:mRNA splicing, via spliceosome	F:GO:0004693	F:cyclin-dependent protein serine/threonine kinase activity	F:GO:0005515	F:protein binding	F:GO:0005524	F:ATP binding	C:GO:0005829	C:cytosol	P:GO:0006468	P:protein phosphorylation	P:GO:0009737	P:response to abscisic acid	P:GO:0010444	P:guard mother cell differentiation	P:GO:0010468	P:regulation of gene expression	P:GO:0010584	P:pollen exine formation	P:GO:0032875	P:regulation of DNA endoreduplication	P:GO:0032953	P:regulation of (1->3)-beta-D-glucan biosynthetic process	C:GO:0032991	C:protein-containing complex	P:GO:0035556	P:intracellular signal transduction	C:GO:0044428	C:nuclear part	P:GO:0048578	P:positive regulation of long-day photoperiodism, flowering	P:GO:0071472	P:cellular response to salt stress	P:GO:1902806	P:regulation of cell cycle G1/S phase transition	P:GO:2000037	P:regulation of stomatal complex patterning
Gh_D07G1171	19	F:GO:0004674	F:protein serine/threonine kinase activity	F:GO:0005515	F:protein binding	F:GO:0005524	F:ATP binding	C:GO:0005634	C:nucleus	C:GO:0005737	C:cytoplasm	P:GO:0006950	P:response to stress	P:GO:0009615	P:response to virus	P:GO:0009628	P:response to abiotic stimulus	P:GO:0009737	P:response to abscisic acid	P:GO:0009743	P:response to carbohydrate	P:GO:0016032	P:viral process	P:GO:0018105	P:peptidyl-serine phosphorylation	P:GO:0018107	P:peptidyl-threonine phosphorylation	P:GO:0031667	P:response to nutrient levels	P:GO:0035556	P:intracellular signal transduction	P:GO:0046777	P:protein autophosphorylation	P:GO:0071310	P:cellular response to organic substance	P:GO:0099402	P:plant organ development	P:GO:1901701	P:cellular response to oxygen-containing compound
Gh_D10G1378	19	F:GO:0004674	F:protein serine/threonine kinase activity	F:GO:0005515	F:protein binding	C:GO:0005819	C:spindle	C:GO:0005829	C:cytosol	C:GO:0005886	C:plasma membrane	P:GO:0006950	P:response to stress	P:GO:0009653	P:anatomical structure morphogenesis	P:GO:0016043	P:cellular component organization	P:GO:0022402	P:cell cycle process	P:GO:0023014	P:signal transduction by protein phosphorylation	P:GO:0032147	P:activation of protein kinase activity	P:GO:0035556	P:intracellular signal transduction	C:GO:0043231	C:intracellular membrane-bounded organelle	P:GO:0048731	P:system development	P:GO:0051301	P:cell division	P:GO:0051726	P:regulation of cell cycle	F:GO:0097159	F:organic cyclic compound binding	F:GO:1901363	F:heterocyclic compound binding	P:GO:1902456	P:regulation of stomatal opening
Gh_A03G0646	19	F:GO:0004674	F:protein serine/threonine kinase activity	F:GO:0005524	F:ATP binding	C:GO:0005819	C:spindle	C:GO:0005829	C:cytosol	P:GO:0006468	P:protein phosphorylation	P:GO:0006950	P:response to stress	P:GO:0007165	P:signal transduction	P:GO:0010033	P:response to organic substance	P:GO:0010467	P:gene expression	C:GO:0012505	C:endomembrane system	C:GO:0016020	C:membrane	P:GO:0016070	P:RNA metabolic process	P:GO:0031325	P:positive regulation of cellular metabolic process	P:GO:0032502	P:developmental process	C:GO:0043231	C:intracellular membrane-bounded organelle	P:GO:0051171	P:regulation of nitrogen compound metabolic process	P:GO:0060255	P:regulation of macromolecule metabolic process	P:GO:0080090	P:regulation of primary metabolic process	P:GO:1901700	P:response to oxygen-containing compound
Gh_D10G1370	19	F:GO:0004674	F:protein serine/threonine kinase activity	F:GO:0005515	F:protein binding	C:GO:0005829	C:cytosol	C:GO:0005886	C:plasma membrane	P:GO:0006468	P:protein phosphorylation	P:GO:0006950	P:response to stress	P:GO:0007049	P:cell cycle	P:GO:0009653	P:anatomical structure morphogenesis	P:GO:0009737	P:response to abscisic acid	P:GO:0009966	P:regulation of signal transduction	C:GO:0015630	C:microtubule cytoskeleton	P:GO:0016043	P:cellular component organization	P:GO:0031325	P:positive regulation of cellular metabolic process	P:GO:0035556	P:intracellular signal transduction	C:GO:0044430	C:cytoskeletal part	P:GO:0051173	P:positive regulation of nitrogen compound metabolic process	P:GO:0080090	P:regulation of primary metabolic process	P:GO:0090567	P:reproductive shoot system development	P:GO:1902456	P:regulation of stomatal opening
Gh_D01G0855	19	F:GO:0004521	F:endoribonuclease activity	F:GO:0004674	F:protein serine/threonine kinase activity	F:GO:0005524	F:ATP binding	P:GO:0006355	P:regulation of transcription, DNA-templated	P:GO:0006397	P:mRNA processing	P:GO:0006970	P:response to osmotic stress	P:GO:0006987	P:activation of signaling protein activity involved in unfolded protein response	P:GO:0008380	P:RNA splicing	P:GO:0009266	P:response to temperature stimulus	P:GO:0009751	P:response to salicylic acid	P:GO:0009816	P:defense response to bacterium, incompatible interaction	C:GO:0016021	C:integral component of membrane	P:GO:0034263	P:positive regulation of autophagy in response to ER overload	C:GO:0042406	C:extrinsic component of endoplasmic reticulum membrane	P:GO:0046777	P:protein autophosphorylation	F:GO:0046872	F:metal ion binding	P:GO:0048523	P:negative regulation of cellular process	P:GO:0048583	P:regulation of response to stimulus	P:GO:0090502	P:RNA phosphodiester bond hydrolysis, endonucleolytic
Gh_D07G1608	19	P:GO:0000904	P:cell morphogenesis involved in differentiation	F:GO:0004674	F:protein serine/threonine kinase activity	C:GO:0005634	C:nucleus	C:GO:0005794	C:Golgi apparatus	C:GO:0005886	C:plasma membrane	P:GO:0006979	P:response to oxidative stress	P:GO:0007623	P:circadian rhythm	P:GO:0009611	P:response to wounding	P:GO:0009638	P:phototropism	P:GO:0009735	P:response to cytokinin	F:GO:0009882	F:blue light photoreceptor activity	P:GO:0010118	P:stomatal movement	F:GO:0010181	F:FMN binding	P:GO:0010362	P:negative regulation of anion channel activity by blue light	F:GO:0019901	F:protein kinase binding	P:GO:0032501	P:multicellular organismal process	P:GO:0035556	P:intracellular signal transduction	F:GO:0042802	F:identical protein binding	P:GO:0046777	P:protein autophosphorylation
Gh_A08G0085	19	P:GO:0003006	P:developmental process involved in reproduction	F:GO:0004674	F:protein serine/threonine kinase activity	F:GO:0005515	F:protein binding	F:GO:0005524	F:ATP binding	P:GO:0006950	P:response to stress	P:GO:0009594	P:detection of nutrient	P:GO:0009615	P:response to virus	P:GO:0009628	P:response to abiotic stimulus	P:GO:0009738	P:abscisic acid-activated signaling pathway	P:GO:0010050	P:vegetative phase change	P:GO:0010150	P:leaf senescence	P:GO:0010182	P:sugar mediated signaling pathway	P:GO:0016032	P:viral process	P:GO:0018105	P:peptidyl-serine phosphorylation	P:GO:0018107	P:peptidyl-threonine phosphorylation	P:GO:0035556	P:intracellular signal transduction	C:GO:0044424	C:intracellular part	P:GO:0046777	P:protein autophosphorylation	P:GO:0080022	P:primary root development
Gh_A07G1798	19	F:GO:0004674	F:protein serine/threonine kinase activity	C:GO:0005634	C:nucleus	C:GO:0005886	C:plasma membrane	P:GO:0006979	P:response to oxidative stress	P:GO:0009606	P:tropism	P:GO:0009611	P:response to wounding	P:GO:0009637	P:response to blue light	P:GO:0009733	P:response to auxin	P:GO:0009860	P:pollen tube growth	F:GO:0009881	F:photoreceptor activity	P:GO:0009926	P:auxin polar transport	F:GO:0019901	F:protein kinase binding	F:GO:0032553	F:ribonucleotide binding	P:GO:0035556	P:intracellular signal transduction	F:GO:0043168	F:anion binding	C:GO:0044444	C:cytoplasmic part	P:GO:0046777	P:protein autophosphorylation	P:GO:0048765	P:root hair cell differentiation	P:GO:0048827	P:phyllome development
Gh_A08G0117	18	P:GO:0000911	P:cytokinesis by cell plate formation	F:GO:0004674	F:protein serine/threonine kinase activity	F:GO:0005385	F:zinc ion transmembrane transporter activity	F:GO:0005515	F:protein binding	F:GO:0005524	F:ATP binding	C:GO:0005634	C:nucleus	C:GO:0005773	C:vacuole	C:GO:0005789	C:endoplasmic reticulum membrane	P:GO:0006468	P:protein phosphorylation	P:GO:0007165	P:signal transduction	P:GO:0007349	P:cellularization	P:GO:0009555	P:pollen development	P:GO:0009913	P:epidermal cell differentiation	C:GO:0016021	C:integral component of membrane	P:GO:0043622	P:cortical microtubule organization	C:GO:0055028	C:cortical microtubule	P:GO:0071577	P:zinc ion transmembrane transport	P:GO:0098542	P:defense response to other organism
Gh_D13G1592	18	F:GO:0004674	F:protein serine/threonine kinase activity	F:GO:0005524	F:ATP binding	C:GO:0005634	C:nucleus	C:GO:0005819	C:spindle	C:GO:0005829	C:cytosol	C:GO:0005886	C:plasma membrane	P:GO:0007346	P:regulation of mitotic cell cycle	P:GO:0009791	P:post-embryonic development	P:GO:0010200	P:response to chitin	P:GO:0022414	P:reproductive process	P:GO:0031098	P:stress-activated protein kinase signaling cascade	P:GO:0031347	P:regulation of defense response	P:GO:0032147	P:activation of protein kinase activity	P:GO:0042981	P:regulation of apoptotic process	P:GO:0043406	P:positive regulation of MAP kinase activity	P:GO:0048367	P:shoot system development	P:GO:0090698	P:post-embryonic plant morphogenesis	P:GO:1902456	P:regulation of stomatal opening
Gh_D05G0750	18	F:GO:0004674	F:protein serine/threonine kinase activity	F:GO:0005515	F:protein binding	F:GO:0005524	F:ATP binding	C:GO:0005634	C:nucleus	C:GO:0005737	C:cytoplasm	P:GO:0006950	P:response to stress	P:GO:0009615	P:response to virus	P:GO:0009628	P:response to abiotic stimulus	P:GO:0009737	P:response to abscisic acid	C:GO:0016020	C:membrane	P:GO:0016032	P:viral process	P:GO:0018105	P:peptidyl-serine phosphorylation	P:GO:0018107	P:peptidyl-threonine phosphorylation	P:GO:0035556	P:intracellular signal transduction	P:GO:0046777	P:protein autophosphorylation	P:GO:0071310	P:cellular response to organic substance	P:GO:0099402	P:plant organ development	P:GO:1901701	P:cellular response to oxygen-containing compound
Gh_A12G2159	18	F:GO:0003700	F:DNA binding transcription factor activity	F:GO:0004674	F:protein serine/threonine kinase activity	F:GO:0005524	F:ATP binding	C:GO:0005634	C:nucleus	C:GO:0005829	C:cytosol	P:GO:0006979	P:response to oxidative stress	P:GO:0007623	P:circadian rhythm	P:GO:0009911	P:positive regulation of flower development	C:GO:0016020	C:membrane	P:GO:0031323	P:regulation of cellular metabolic process	P:GO:0035556	P:intracellular signal transduction	F:GO:0042802	F:identical protein binding	F:GO:0043424	F:protein histidine kinase binding	P:GO:0046777	P:protein autophosphorylation	P:GO:0048573	P:photoperiodism, flowering	P:GO:0051171	P:regulation of nitrogen compound metabolic process	P:GO:0060255	P:regulation of macromolecule metabolic process	P:GO:0080090	P:regulation of primary metabolic process
Gh_D08G0126	18	P:GO:0003006	P:developmental process involved in reproduction	F:GO:0004674	F:protein serine/threonine kinase activity	F:GO:0005515	F:protein binding	F:GO:0005524	F:ATP binding	P:GO:0009594	P:detection of nutrient	P:GO:0009615	P:response to virus	P:GO:0009738	P:abscisic acid-activated signaling pathway	P:GO:0010050	P:vegetative phase change	P:GO:0010150	P:leaf senescence	P:GO:0010182	P:sugar mediated signaling pathway	P:GO:0016032	P:viral process	P:GO:0018105	P:peptidyl-serine phosphorylation	P:GO:0018107	P:peptidyl-threonine phosphorylation	P:GO:0035556	P:intracellular signal transduction	C:GO:0044424	C:intracellular part	P:GO:0046777	P:protein autophosphorylation	P:GO:0048583	P:regulation of response to stimulus	P:GO:0080022	P:primary root development
Gh_D11G0594	17	P:GO:0003006	P:developmental process involved in reproduction	F:GO:0003676	F:nucleic acid binding	F:GO:0004674	F:protein serine/threonine kinase activity	F:GO:0005515	F:protein binding	F:GO:0005524	F:ATP binding	C:GO:0005776	C:autophagosome	P:GO:0006914	P:autophagy	P:GO:0009268	P:response to pH	P:GO:0009594	P:detection of nutrient	P:GO:0009738	P:abscisic acid-activated signaling pathway	P:GO:0010050	P:vegetative phase change	P:GO:0010150	P:leaf senescence	P:GO:0010182	P:sugar mediated signaling pathway	P:GO:0015031	P:protein transport	C:GO:0031410	C:cytoplasmic vesicle	P:GO:0046777	P:protein autophosphorylation	P:GO:0080022	P:primary root development
Gh_D12G0152	17	F:GO:0000166	F:nucleotide binding	F:GO:0004683	F:calmodulin-dependent protein kinase activity	F:GO:0005509	F:calcium ion binding	F:GO:0005516	F:calmodulin binding	C:GO:0005634	C:nucleus	C:GO:0005778	C:peroxisomal membrane	C:GO:0005789	C:endoplasmic reticulum membrane	C:GO:0005829	C:cytosol	C:GO:0005886	C:plasma membrane	C:GO:0009506	C:plasmodesma	P:GO:0009738	P:abscisic acid-activated signaling pathway	F:GO:0009931	F:calcium-dependent protein serine/threonine kinase activity	P:GO:0018105	P:peptidyl-serine phosphorylation	F:GO:0019903	F:protein phosphatase binding	P:GO:0035556	P:intracellular signal transduction	P:GO:0046777	P:protein autophosphorylation	P:GO:0080092	P:regulation of pollen tube growth
Gh_A02G0649	17	F:GO:0004674	F:protein serine/threonine kinase activity	F:GO:0005515	F:protein binding	F:GO:0005524	F:ATP binding	C:GO:0005730	C:nucleolus	C:GO:0005773	C:vacuole	C:GO:0005819	C:spindle	C:GO:0005829	C:cytosol	C:GO:0005886	C:plasma membrane	P:GO:0007346	P:regulation of mitotic cell cycle	P:GO:0010098	P:suspensor development	P:GO:0010103	P:stomatal complex morphogenesis	P:GO:0010229	P:inflorescence development	P:GO:0023014	P:signal transduction by protein phosphorylation	P:GO:0031098	P:stress-activated protein kinase signaling cascade	P:GO:0032147	P:activation of protein kinase activity	P:GO:0042981	P:regulation of apoptotic process	P:GO:1902456	P:regulation of stomatal opening
Gh_D08G1246	17	F:GO:0003729	F:mRNA binding	F:GO:0004674	F:protein serine/threonine kinase activity	F:GO:0005515	F:protein binding	F:GO:0005524	F:ATP binding	C:GO:0005634	C:nucleus	C:GO:0005829	C:cytosol	P:GO:0006468	P:protein phosphorylation	P:GO:0009409	P:response to cold	P:GO:0009414	P:response to water deprivation	P:GO:0009651	P:response to salt stress	P:GO:0009738	P:abscisic acid-activated signaling pathway	P:GO:0009739	P:response to gibberellin	P:GO:0010029	P:regulation of seed germination	P:GO:0035556	P:intracellular signal transduction	P:GO:0048527	P:lateral root development	F:GO:0070300	F:phosphatidic acid binding	P:GO:0080167	P:response to karrikin
Gh_D10G0469	17	F:GO:0004674	F:protein serine/threonine kinase activity	F:GO:0005524	F:ATP binding	C:GO:0005634	C:nucleus	C:GO:0005819	C:spindle	C:GO:0005829	C:cytosol	C:GO:0005886	C:plasma membrane	P:GO:0006979	P:response to oxidative stress	P:GO:0007346	P:regulation of mitotic cell cycle	C:GO:0009507	C:chloroplast	P:GO:0023014	P:signal transduction by protein phosphorylation	P:GO:0031098	P:stress-activated protein kinase signaling cascade	P:GO:0032147	P:activation of protein kinase activity	P:GO:0042981	P:regulation of apoptotic process	P:GO:0045087	P:innate immune response	P:GO:0046777	P:protein autophosphorylation	P:GO:0090567	P:reproductive shoot system development	P:GO:1902456	P:regulation of stomatal opening
Gh_A10G0452	17	F:GO:0004674	F:protein serine/threonine kinase activity	F:GO:0005524	F:ATP binding	C:GO:0005634	C:nucleus	C:GO:0005819	C:spindle	C:GO:0005829	C:cytosol	C:GO:0005886	C:plasma membrane	P:GO:0006979	P:response to oxidative stress	P:GO:0007346	P:regulation of mitotic cell cycle	C:GO:0009507	C:chloroplast	P:GO:0023014	P:signal transduction by protein phosphorylation	P:GO:0031098	P:stress-activated protein kinase signaling cascade	P:GO:0032147	P:activation of protein kinase activity	P:GO:0042981	P:regulation of apoptotic process	P:GO:0045087	P:innate immune response	P:GO:0046777	P:protein autophosphorylation	P:GO:0090567	P:reproductive shoot system development	P:GO:1902456	P:regulation of stomatal opening
Gh_D13G0973	17	F:GO:0000166	F:nucleotide binding	P:GO:0001101	P:response to acid chemical	F:GO:0004672	F:protein kinase activity	F:GO:0005515	F:protein binding	C:GO:0005776	C:autophagosome	P:GO:0006468	P:protein phosphorylation	P:GO:0006810	P:transport	P:GO:0006914	P:autophagy	P:GO:0007165	P:signal transduction	P:GO:0009651	P:response to salt stress	P:GO:0009743	P:response to carbohydrate	P:GO:0031667	P:response to nutrient levels	P:GO:0048583	P:regulation of response to stimulus	P:GO:0065008	P:regulation of biological quality	P:GO:0071310	P:cellular response to organic substance	P:GO:0099402	P:plant organ development	P:GO:1901701	P:cellular response to oxygen-containing compound
Gh_A01G0827	17	F:GO:0004521	F:endoribonuclease activity	F:GO:0004674	F:protein serine/threonine kinase activity	F:GO:0005524	F:ATP binding	P:GO:0006355	P:regulation of transcription, DNA-templated	P:GO:0006397	P:mRNA processing	P:GO:0006987	P:activation of signaling protein activity involved in unfolded protein response	P:GO:0008380	P:RNA splicing	P:GO:0009628	P:response to abiotic stimulus	P:GO:0009751	P:response to salicylic acid	P:GO:0009816	P:defense response to bacterium, incompatible interaction	C:GO:0016021	C:integral component of membrane	P:GO:0034263	P:positive regulation of autophagy in response to ER overload	C:GO:0042406	C:extrinsic component of endoplasmic reticulum membrane	P:GO:0046777	P:protein autophosphorylation	F:GO:0046872	F:metal ion binding	P:GO:0048583	P:regulation of response to stimulus	P:GO:0090502	P:RNA phosphodiester bond hydrolysis, endonucleolytic
Gh_D12G1597	17	F:GO:0004674	F:protein serine/threonine kinase activity	F:GO:0004871	F:signal transducer activity	F:GO:0005488	F:binding	C:GO:0005634	C:nucleus	C:GO:0005819	C:spindle	P:GO:0006996	P:organelle organization	P:GO:0007049	P:cell cycle	P:GO:0007165	P:signal transduction	P:GO:0009791	P:post-embryonic development	C:GO:0016020	C:membrane	P:GO:0022414	P:reproductive process	P:GO:0031347	P:regulation of defense response	P:GO:0032147	P:activation of protein kinase activity	C:GO:0044444	C:cytoplasmic part	P:GO:0048367	P:shoot system development	P:GO:0051301	P:cell division	P:GO:0090698	P:post-embryonic plant morphogenesis
Gh_A07G1048	17	F:GO:0004674	F:protein serine/threonine kinase activity	F:GO:0005524	F:ATP binding	C:GO:0005819	C:spindle	P:GO:0006468	P:protein phosphorylation	P:GO:0006996	P:organelle organization	P:GO:0007165	P:signal transduction	C:GO:0009507	C:chloroplast	P:GO:0009605	P:response to external stimulus	P:GO:0010033	P:response to organic substance	C:GO:0016020	C:membrane	C:GO:0031981	C:nuclear lumen	P:GO:0032502	P:developmental process	F:GO:0042802	F:identical protein binding	P:GO:0048518	P:positive regulation of biological process	P:GO:0051704	P:multi-organism process	P:GO:1900368	P:regulation of RNA interference	P:GO:1901700	P:response to oxygen-containing compound
Gh_A09G1965	17	F:GO:0000166	F:nucleotide binding	F:GO:0004674	F:protein serine/threonine kinase activity	C:GO:0005819	C:spindle	C:GO:0005829	C:cytosol	C:GO:0005886	C:plasma membrane	P:GO:0007346	P:regulation of mitotic cell cycle	P:GO:0009966	P:regulation of signal transduction	P:GO:0010033	P:response to organic substance	P:GO:0023014	P:signal transduction by protein phosphorylation	P:GO:0031098	P:stress-activated protein kinase signaling cascade	P:GO:0031347	P:regulation of defense response	P:GO:0032147	P:activation of protein kinase activity	P:GO:0042981	P:regulation of apoptotic process	F:GO:0043167	F:ion binding	C:GO:0043231	C:intracellular membrane-bounded organelle	P:GO:1901700	P:response to oxygen-containing compound	P:GO:1902456	P:regulation of stomatal opening
Gh_A02G0963	17	F:GO:0003700	F:DNA binding transcription factor activity	F:GO:0004674	F:protein serine/threonine kinase activity	F:GO:0005524	F:ATP binding	C:GO:0005634	C:nucleus	C:GO:0005829	C:cytosol	P:GO:0007623	P:circadian rhythm	P:GO:0009911	P:positive regulation of flower development	C:GO:0016020	C:membrane	P:GO:0031323	P:regulation of cellular metabolic process	P:GO:0035556	P:intracellular signal transduction	F:GO:0042802	F:identical protein binding	F:GO:0043424	F:protein histidine kinase binding	P:GO:0046777	P:protein autophosphorylation	P:GO:0048573	P:photoperiodism, flowering	P:GO:0051171	P:regulation of nitrogen compound metabolic process	P:GO:0060255	P:regulation of macromolecule metabolic process	P:GO:0080090	P:regulation of primary metabolic process
Gh_D03G0837	17	F:GO:0004674	F:protein serine/threonine kinase activity	F:GO:0005515	F:protein binding	F:GO:0005524	F:ATP binding	C:GO:0005634	C:nucleus	P:GO:0008285	P:negative regulation of cell proliferation	P:GO:0009408	P:response to heat	P:GO:0009409	P:response to cold	P:GO:0009651	P:response to salt stress	P:GO:0009826	P:unidimensional cell growth	C:GO:0016020	C:membrane	F:GO:0035091	F:phosphatidylinositol binding	P:GO:0035556	P:intracellular signal transduction	C:GO:0044444	C:cytoplasmic part	P:GO:0045727	P:positive regulation of translation	P:GO:0045860	P:positive regulation of protein kinase activity	P:GO:0046777	P:protein autophosphorylation	F:GO:0070300	F:phosphatidic acid binding
Gh_D09G2168	17	F:GO:0004674	F:protein serine/threonine kinase activity	C:GO:0005819	C:spindle	C:GO:0005829	C:cytosol	C:GO:0005886	C:plasma membrane	P:GO:0007346	P:regulation of mitotic cell cycle	P:GO:0009966	P:regulation of signal transduction	P:GO:0010033	P:response to organic substance	P:GO:0023014	P:signal transduction by protein phosphorylation	P:GO:0031098	P:stress-activated protein kinase signaling cascade	P:GO:0031347	P:regulation of defense response	P:GO:0032147	P:activation of protein kinase activity	F:GO:0032559	F:adenyl ribonucleotide binding	P:GO:0042981	P:regulation of apoptotic process	F:GO:0043168	F:anion binding	C:GO:0043231	C:intracellular membrane-bounded organelle	P:GO:1901700	P:response to oxygen-containing compound	P:GO:1902456	P:regulation of stomatal opening
Gh_A13G1495	16	P:GO:0000911	P:cytokinesis by cell plate formation	P:GO:0003006	P:developmental process involved in reproduction	F:GO:0004674	F:protein serine/threonine kinase activity	F:GO:0005515	F:protein binding	F:GO:0005524	F:ATP binding	C:GO:0005634	C:nucleus	C:GO:0005773	C:vacuole	P:GO:0006468	P:protein phosphorylation	P:GO:0007349	P:cellularization	P:GO:0009555	P:pollen development	P:GO:0009791	P:post-embryonic development	P:GO:0009913	P:epidermal cell differentiation	P:GO:0043622	P:cortical microtubule organization	P:GO:0048367	P:shoot system development	P:GO:0050794	P:regulation of cellular process	C:GO:0055028	C:cortical microtubule
Gh_A07G1028	16	P:GO:0000911	P:cytokinesis by cell plate formation	F:GO:0004674	F:protein serine/threonine kinase activity	F:GO:0005515	F:protein binding	F:GO:0005524	F:ATP binding	C:GO:0005634	C:nucleus	C:GO:0005773	C:vacuole	P:GO:0007349	P:cellularization	P:GO:0009555	P:pollen development	P:GO:0009913	P:epidermal cell differentiation	P:GO:0010200	P:response to chitin	C:GO:0016020	C:membrane	P:GO:0031347	P:regulation of defense response	P:GO:0032147	P:activation of protein kinase activity	P:GO:0043406	P:positive regulation of MAP kinase activity	P:GO:0043622	P:cortical microtubule organization	C:GO:0055028	C:cortical microtubule
Gh_D05G0790	16	P:GO:0000911	P:cytokinesis by cell plate formation	F:GO:0004674	F:protein serine/threonine kinase activity	F:GO:0005515	F:protein binding	F:GO:0005524	F:ATP binding	C:GO:0005634	C:nucleus	C:GO:0005773	C:vacuole	P:GO:0007349	P:cellularization	P:GO:0009555	P:pollen development	P:GO:0009913	P:epidermal cell differentiation	P:GO:0010200	P:response to chitin	C:GO:0016020	C:membrane	P:GO:0031347	P:regulation of defense response	P:GO:0032147	P:activation of protein kinase activity	P:GO:0043406	P:positive regulation of MAP kinase activity	P:GO:0043622	P:cortical microtubule organization	C:GO:0055028	C:cortical microtubule
Gh_A12G0138	16	F:GO:0004683	F:calmodulin-dependent protein kinase activity	F:GO:0005509	F:calcium ion binding	F:GO:0005516	F:calmodulin binding	C:GO:0005634	C:nucleus	C:GO:0005778	C:peroxisomal membrane	C:GO:0005789	C:endoplasmic reticulum membrane	C:GO:0005829	C:cytosol	C:GO:0005886	C:plasma membrane	C:GO:0009506	C:plasmodesma	P:GO:0009738	P:abscisic acid-activated signaling pathway	F:GO:0009931	F:calcium-dependent protein serine/threonine kinase activity	P:GO:0018105	P:peptidyl-serine phosphorylation	F:GO:0019903	F:protein phosphatase binding	P:GO:0035556	P:intracellular signal transduction	P:GO:0046777	P:protein autophosphorylation	P:GO:0080092	P:regulation of pollen tube growth
Gh_A08G1693	16	F:GO:0004674	F:protein serine/threonine kinase activity	F:GO:0005515	F:protein binding	F:GO:0005524	F:ATP binding	F:GO:0005543	F:phospholipid binding	C:GO:0005634	C:nucleus	C:GO:0005829	C:cytosol	C:GO:0005886	C:plasma membrane	P:GO:0008285	P:negative regulation of cell proliferation	P:GO:0009408	P:response to heat	P:GO:0009409	P:response to cold	C:GO:0009524	C:phragmoplast	P:GO:0009651	P:response to salt stress	P:GO:0009826	P:unidimensional cell growth	P:GO:0018105	P:peptidyl-serine phosphorylation	P:GO:0032270	P:positive regulation of cellular protein metabolic process	P:GO:0035556	P:intracellular signal transduction
Gh_D09G2220	16	F:GO:0004674	F:protein serine/threonine kinase activity	F:GO:0005515	F:protein binding	F:GO:0005524	F:ATP binding	C:GO:0005634	C:nucleus	C:GO:0005829	C:cytosol	C:GO:0005886	C:plasma membrane	P:GO:0008285	P:negative regulation of cell proliferation	P:GO:0009408	P:response to heat	P:GO:0009409	P:response to cold	C:GO:0009524	C:phragmoplast	P:GO:0009637	P:response to blue light	P:GO:0009651	P:response to salt stress	P:GO:0009826	P:unidimensional cell growth	F:GO:0009881	F:photoreceptor activity	P:GO:0018105	P:peptidyl-serine phosphorylation	P:GO:0035556	P:intracellular signal transduction
Gh_D02G0443	16	F:GO:0004674	F:protein serine/threonine kinase activity	F:GO:0005515	F:protein binding	F:GO:0005524	F:ATP binding	C:GO:0005634	C:nucleus	C:GO:0005829	C:cytosol	C:GO:0005886	C:plasma membrane	P:GO:0008285	P:negative regulation of cell proliferation	P:GO:0009408	P:response to heat	P:GO:0009409	P:response to cold	C:GO:0009524	C:phragmoplast	P:GO:0009637	P:response to blue light	P:GO:0009651	P:response to salt stress	P:GO:0009826	P:unidimensional cell growth	F:GO:0009881	F:photoreceptor activity	P:GO:0018105	P:peptidyl-serine phosphorylation	P:GO:0035556	P:intracellular signal transduction
Gh_A02G0390	16	F:GO:0004674	F:protein serine/threonine kinase activity	F:GO:0005515	F:protein binding	F:GO:0005524	F:ATP binding	C:GO:0005634	C:nucleus	C:GO:0005829	C:cytosol	C:GO:0005886	C:plasma membrane	P:GO:0008285	P:negative regulation of cell proliferation	P:GO:0009408	P:response to heat	P:GO:0009409	P:response to cold	C:GO:0009524	C:phragmoplast	P:GO:0009637	P:response to blue light	P:GO:0009651	P:response to salt stress	P:GO:0009826	P:unidimensional cell growth	F:GO:0009881	F:photoreceptor activity	P:GO:0018105	P:peptidyl-serine phosphorylation	P:GO:0035556	P:intracellular signal transduction
Gh_D08G2051	16	F:GO:0004674	F:protein serine/threonine kinase activity	F:GO:0005515	F:protein binding	F:GO:0005524	F:ATP binding	C:GO:0005634	C:nucleus	C:GO:0005829	C:cytosol	C:GO:0005886	C:plasma membrane	P:GO:0008285	P:negative regulation of cell proliferation	P:GO:0009408	P:response to heat	P:GO:0009409	P:response to cold	C:GO:0009524	C:phragmoplast	P:GO:0009637	P:response to blue light	P:GO:0009651	P:response to salt stress	P:GO:0009826	P:unidimensional cell growth	F:GO:0009881	F:photoreceptor activity	P:GO:0018105	P:peptidyl-serine phosphorylation	P:GO:0035556	P:intracellular signal transduction
Gh_A09G2007	16	F:GO:0004674	F:protein serine/threonine kinase activity	F:GO:0005515	F:protein binding	F:GO:0005524	F:ATP binding	C:GO:0005634	C:nucleus	C:GO:0005829	C:cytosol	C:GO:0005886	C:plasma membrane	P:GO:0008285	P:negative regulation of cell proliferation	P:GO:0009408	P:response to heat	P:GO:0009409	P:response to cold	C:GO:0009524	C:phragmoplast	P:GO:0009637	P:response to blue light	P:GO:0009651	P:response to salt stress	P:GO:0009826	P:unidimensional cell growth	F:GO:0009881	F:photoreceptor activity	P:GO:0018105	P:peptidyl-serine phosphorylation	P:GO:0035556	P:intracellular signal transduction
Gh_D07G1128	16	P:GO:0000226	P:microtubule cytoskeleton organization	F:GO:0004674	F:protein serine/threonine kinase activity	F:GO:0005524	F:ATP binding	C:GO:0005819	C:spindle	P:GO:0006468	P:protein phosphorylation	P:GO:0007165	P:signal transduction	P:GO:0007275	P:multicellular organism development	C:GO:0009507	C:chloroplast	C:GO:0016020	C:membrane	C:GO:0031981	C:nuclear lumen	F:GO:0042802	F:identical protein binding	P:GO:0048518	P:positive regulation of biological process	P:GO:0051301	P:cell division	P:GO:0051704	P:multi-organism process	P:GO:1900368	P:regulation of RNA interference	P:GO:1903047	P:mitotic cell cycle process
Gh_D03G0939	16	F:GO:0004674	F:protein serine/threonine kinase activity	F:GO:0005524	F:ATP binding	C:GO:0005829	C:cytosol	P:GO:0006468	P:protein phosphorylation	P:GO:0006950	P:response to stress	P:GO:0007165	P:signal transduction	P:GO:0010033	P:response to organic substance	P:GO:0010467	P:gene expression	P:GO:0016070	P:RNA metabolic process	P:GO:0031325	P:positive regulation of cellular metabolic process	P:GO:0032502	P:developmental process	C:GO:0043231	C:intracellular membrane-bounded organelle	P:GO:0051171	P:regulation of nitrogen compound metabolic process	P:GO:0060255	P:regulation of macromolecule metabolic process	P:GO:0080090	P:regulation of primary metabolic process	P:GO:1901700	P:response to oxygen-containing compound
Gh_D05G2835	16	F:GO:0000166	F:nucleotide binding	F:GO:0004675	F:transmembrane receptor protein serine/threonine kinase activity	C:GO:0005886	C:plasma membrane	P:GO:0007166	P:cell surface receptor signaling pathway	C:GO:0009506	C:plasmodesma	P:GO:0009653	P:anatomical structure morphogenesis	P:GO:0009791	P:post-embryonic development	C:GO:0009941	C:chloroplast envelope	F:GO:0019901	F:protein kinase binding	C:GO:0031410	C:cytoplasmic vesicle	P:GO:0040007	P:growth	F:GO:0042803	F:protein homodimerization activity	P:GO:0046777	P:protein autophosphorylation	P:GO:0048364	P:root development	P:GO:0048869	P:cellular developmental process	P:GO:1900459	P:positive regulation of brassinosteroid mediated signaling pathway
Gh_A11G0665	16	F:GO:0000166	F:nucleotide binding	P:GO:0002229	P:defense response to oomycetes	F:GO:0004675	F:transmembrane receptor protein serine/threonine kinase activity	C:GO:0005886	C:plasma membrane	P:GO:0007166	P:cell surface receptor signaling pathway	P:GO:0009786	P:regulation of asymmetric cell division	P:GO:0009793	P:embryo development ending in seed dormancy	P:GO:0009826	P:unidimensional cell growth	C:GO:0009986	C:cell surface	P:GO:0010311	P:lateral root formation	C:GO:0030139	C:endocytic vesicle	F:GO:0042803	F:protein homodimerization activity	F:GO:0043167	F:ion binding	P:GO:0046777	P:protein autophosphorylation	P:GO:0048829	P:root cap development	P:GO:1900459	P:positive regulation of brassinosteroid mediated signaling pathway
Gh_D03G0796	16	F:GO:0004674	F:protein serine/threonine kinase activity	F:GO:0005524	F:ATP binding	C:GO:0005634	C:nucleus	C:GO:0005829	C:cytosol	P:GO:0007623	P:circadian rhythm	P:GO:0009911	P:positive regulation of flower development	C:GO:0016020	C:membrane	P:GO:0031323	P:regulation of cellular metabolic process	P:GO:0035556	P:intracellular signal transduction	F:GO:0042802	F:identical protein binding	F:GO:0043424	F:protein histidine kinase binding	P:GO:0046777	P:protein autophosphorylation	P:GO:0048573	P:photoperiodism, flowering	P:GO:0051171	P:regulation of nitrogen compound metabolic process	P:GO:0060255	P:regulation of macromolecule metabolic process	P:GO:0080090	P:regulation of primary metabolic process
Gh_D08G0162	15	P:GO:0000911	P:cytokinesis by cell plate formation	F:GO:0004674	F:protein serine/threonine kinase activity	F:GO:0005515	F:protein binding	F:GO:0005524	F:ATP binding	C:GO:0005634	C:nucleus	C:GO:0005773	C:vacuole	P:GO:0006468	P:protein phosphorylation	P:GO:0006810	P:transport	P:GO:0007165	P:signal transduction	P:GO:0007349	P:cellularization	P:GO:0009555	P:pollen development	P:GO:0009913	P:epidermal cell differentiation	P:GO:0043622	P:cortical microtubule organization	C:GO:0055028	C:cortical microtubule	P:GO:0098542	P:defense response to other organism
Gh_D11G2608	15	P:GO:0000911	P:cytokinesis by cell plate formation	P:GO:0003006	P:developmental process involved in reproduction	F:GO:0004674	F:protein serine/threonine kinase activity	F:GO:0005515	F:protein binding	F:GO:0005524	F:ATP binding	C:GO:0005773	C:vacuole	P:GO:0006468	P:protein phosphorylation	P:GO:0007349	P:cellularization	P:GO:0009555	P:pollen development	P:GO:0009791	P:post-embryonic development	P:GO:0009913	P:epidermal cell differentiation	P:GO:0043622	P:cortical microtubule organization	P:GO:0048367	P:shoot system development	P:GO:0050794	P:regulation of cellular process	C:GO:0055028	C:cortical microtubule
Gh_A11G2297	15	P:GO:0000911	P:cytokinesis by cell plate formation	P:GO:0003006	P:developmental process involved in reproduction	F:GO:0004674	F:protein serine/threonine kinase activity	F:GO:0005515	F:protein binding	F:GO:0005524	F:ATP binding	C:GO:0005773	C:vacuole	P:GO:0006468	P:protein phosphorylation	P:GO:0007349	P:cellularization	P:GO:0009555	P:pollen development	P:GO:0009791	P:post-embryonic development	P:GO:0009913	P:epidermal cell differentiation	P:GO:0043622	P:cortical microtubule organization	P:GO:0048367	P:shoot system development	P:GO:0050794	P:regulation of cellular process	C:GO:0055028	C:cortical microtubule
Gh_A01G0195	15	F:GO:0004675	F:transmembrane receptor protein serine/threonine kinase activity	F:GO:0005515	F:protein binding	F:GO:0005524	F:ATP binding	C:GO:0005634	C:nucleus	C:GO:0005777	C:peroxisome	C:GO:0005886	C:plasma membrane	P:GO:0006468	P:protein phosphorylation	P:GO:0006952	P:defense response	P:GO:0007178	P:transmembrane receptor protein serine/threonine kinase signaling pathway	C:GO:0009941	C:chloroplast envelope	P:GO:0010183	P:pollen tube guidance	P:GO:0040007	P:growth	C:GO:0090404	C:pollen tube tip	P:GO:1900459	P:positive regulation of brassinosteroid mediated signaling pathway	P:GO:1902458	P:positive regulation of stomatal opening
Gh_A03G0672	15	F:GO:0004674	F:protein serine/threonine kinase activity	F:GO:0005515	F:protein binding	F:GO:0005524	F:ATP binding	F:GO:0005543	F:phospholipid binding	C:GO:0005634	C:nucleus	P:GO:0006468	P:protein phosphorylation	P:GO:0008285	P:negative regulation of cell proliferation	P:GO:0009408	P:response to heat	P:GO:0009409	P:response to cold	P:GO:0009651	P:response to salt stress	P:GO:0009826	P:unidimensional cell growth	C:GO:0016020	C:membrane	P:GO:0035556	P:intracellular signal transduction	C:GO:0044444	C:cytoplasmic part	P:GO:0045727	P:positive regulation of translation
Gh_D12G1829	15	F:GO:0004674	F:protein serine/threonine kinase activity	F:GO:0005524	F:ATP binding	C:GO:0005819	C:spindle	C:GO:0005829	C:cytosol	P:GO:0006468	P:protein phosphorylation	P:GO:0006950	P:response to stress	P:GO:0007165	P:signal transduction	P:GO:0010033	P:response to organic substance	P:GO:0010467	P:gene expression	C:GO:0012505	C:endomembrane system	C:GO:0016020	C:membrane	P:GO:0016070	P:RNA metabolic process	P:GO:0031323	P:regulation of cellular metabolic process	C:GO:0043231	C:intracellular membrane-bounded organelle	P:GO:0048522	P:positive regulation of cellular process
Gh_A06G0347	15	F:GO:0000166	F:nucleotide binding	F:GO:0004674	F:protein serine/threonine kinase activity	P:GO:0007165	P:signal transduction	P:GO:0007346	P:regulation of mitotic cell cycle	C:GO:0009536	C:plastid	P:GO:0009628	P:response to abiotic stimulus	P:GO:0009791	P:post-embryonic development	P:GO:0010033	P:response to organic substance	P:GO:0010564	P:regulation of cell cycle process	P:GO:0031326	P:regulation of cellular biosynthetic process	P:GO:0031347	P:regulation of defense response	P:GO:0032147	P:activation of protein kinase activity	P:GO:0046777	P:protein autophosphorylation	P:GO:0048367	P:shoot system development	P:GO:1903047	P:mitotic cell cycle process
Gh_D05G0400	15	F:GO:0004674	F:protein serine/threonine kinase activity	F:GO:0005488	F:binding	C:GO:0005829	C:cytosol	P:GO:0006468	P:protein phosphorylation	P:GO:0006950	P:response to stress	P:GO:0009628	P:response to abiotic stimulus	P:GO:0009658	P:chloroplast organization	P:GO:0009723	P:response to ethylene	P:GO:0009743	P:response to carbohydrate	P:GO:0009860	P:pollen tube growth	P:GO:0035556	P:intracellular signal transduction	C:GO:0043231	C:intracellular membrane-bounded organelle	C:GO:0044425	C:membrane part	P:GO:0050793	P:regulation of developmental process	P:GO:0071310	P:cellular response to organic substance
Gh_D07G2002	15	F:GO:0004674	F:protein serine/threonine kinase activity	C:GO:0005634	C:nucleus	C:GO:0005886	C:plasma membrane	P:GO:0006979	P:response to oxidative stress	P:GO:0009611	P:response to wounding	P:GO:0009637	P:response to blue light	P:GO:0009725	P:response to hormone	P:GO:0009860	P:pollen tube growth	F:GO:0009881	F:photoreceptor activity	F:GO:0019901	F:protein kinase binding	F:GO:0032553	F:ribonucleotide binding	P:GO:0035556	P:intracellular signal transduction	F:GO:0043168	F:anion binding	C:GO:0044444	C:cytoplasmic part	P:GO:0046777	P:protein autophosphorylation
Gh_A01G1533	15	F:GO:0004674	F:protein serine/threonine kinase activity	C:GO:0005777	C:peroxisome	C:GO:0005886	C:plasma membrane	P:GO:0006468	P:protein phosphorylation	P:GO:0007166	P:cell surface receptor signaling pathway	P:GO:0009786	P:regulation of asymmetric cell division	P:GO:0009793	P:embryo development ending in seed dormancy	C:GO:0009941	C:chloroplast envelope	C:GO:0009986	C:cell surface	P:GO:0010311	P:lateral root formation	F:GO:0019199	F:transmembrane receptor protein kinase activity	F:GO:0019901	F:protein kinase binding	C:GO:0030139	C:endocytic vesicle	F:GO:0042803	F:protein homodimerization activity	P:GO:0048829	P:root cap development
Gh_D01G1782	15	F:GO:0004674	F:protein serine/threonine kinase activity	C:GO:0005777	C:peroxisome	C:GO:0005886	C:plasma membrane	P:GO:0007166	P:cell surface receptor signaling pathway	P:GO:0009786	P:regulation of asymmetric cell division	P:GO:0009793	P:embryo development ending in seed dormancy	C:GO:0009941	C:chloroplast envelope	C:GO:0009986	C:cell surface	P:GO:0010311	P:lateral root formation	F:GO:0019199	F:transmembrane receptor protein kinase activity	F:GO:0019901	F:protein kinase binding	C:GO:0030139	C:endocytic vesicle	F:GO:0042803	F:protein homodimerization activity	P:GO:0046777	P:protein autophosphorylation	P:GO:0048829	P:root cap development
Gh_D11G1413	14	F:GO:0004675	F:transmembrane receptor protein serine/threonine kinase activity	F:GO:0005515	F:protein binding	F:GO:0005524	F:ATP binding	C:GO:0005634	C:nucleus	C:GO:0005777	C:peroxisome	C:GO:0005886	C:plasma membrane	P:GO:0006468	P:protein phosphorylation	P:GO:0006952	P:defense response	P:GO:0007178	P:transmembrane receptor protein serine/threonine kinase signaling pathway	C:GO:0009941	C:chloroplast envelope	P:GO:0010183	P:pollen tube guidance	P:GO:0040007	P:growth	C:GO:0090404	C:pollen tube tip	P:GO:1900459	P:positive regulation of brassinosteroid mediated signaling pathway
Gh_D10G0142	14	F:GO:0004675	F:transmembrane receptor protein serine/threonine kinase activity	F:GO:0005515	F:protein binding	F:GO:0005524	F:ATP binding	C:GO:0005634	C:nucleus	C:GO:0005777	C:peroxisome	C:GO:0005886	C:plasma membrane	P:GO:0006468	P:protein phosphorylation	P:GO:0006952	P:defense response	P:GO:0007178	P:transmembrane receptor protein serine/threonine kinase signaling pathway	C:GO:0009941	C:chloroplast envelope	P:GO:0010183	P:pollen tube guidance	P:GO:0040007	P:growth	C:GO:0090404	C:pollen tube tip	P:GO:1900459	P:positive regulation of brassinosteroid mediated signaling pathway
Gh_A10G1428	14	F:GO:0004675	F:transmembrane receptor protein serine/threonine kinase activity	F:GO:0005515	F:protein binding	F:GO:0005524	F:ATP binding	C:GO:0005634	C:nucleus	C:GO:0005777	C:peroxisome	C:GO:0005886	C:plasma membrane	P:GO:0006468	P:protein phosphorylation	P:GO:0006952	P:defense response	P:GO:0007178	P:transmembrane receptor protein serine/threonine kinase signaling pathway	C:GO:0009941	C:chloroplast envelope	P:GO:0010183	P:pollen tube guidance	P:GO:0040007	P:growth	C:GO:0090404	C:pollen tube tip	P:GO:1900459	P:positive regulation of brassinosteroid mediated signaling pathway
Gh_D09G0598	14	F:GO:0004675	F:transmembrane receptor protein serine/threonine kinase activity	F:GO:0005515	F:protein binding	F:GO:0005524	F:ATP binding	C:GO:0005634	C:nucleus	C:GO:0005777	C:peroxisome	C:GO:0005886	C:plasma membrane	P:GO:0006468	P:protein phosphorylation	P:GO:0006952	P:defense response	P:GO:0007178	P:transmembrane receptor protein serine/threonine kinase signaling pathway	C:GO:0009941	C:chloroplast envelope	P:GO:0010183	P:pollen tube guidance	P:GO:0040007	P:growth	C:GO:0090404	C:pollen tube tip	P:GO:1900459	P:positive regulation of brassinosteroid mediated signaling pathway
Gh_D01G0620	14	F:GO:0004675	F:transmembrane receptor protein serine/threonine kinase activity	F:GO:0005515	F:protein binding	F:GO:0005524	F:ATP binding	C:GO:0005634	C:nucleus	C:GO:0005777	C:peroxisome	C:GO:0005886	C:plasma membrane	P:GO:0006468	P:protein phosphorylation	P:GO:0006952	P:defense response	P:GO:0007178	P:transmembrane receptor protein serine/threonine kinase signaling pathway	C:GO:0009941	C:chloroplast envelope	P:GO:0010183	P:pollen tube guidance	P:GO:0040007	P:growth	C:GO:0090404	C:pollen tube tip	P:GO:1900459	P:positive regulation of brassinosteroid mediated signaling pathway
Gh_A13G0755	14	F:GO:0004675	F:transmembrane receptor protein serine/threonine kinase activity	F:GO:0005515	F:protein binding	F:GO:0005524	F:ATP binding	C:GO:0005634	C:nucleus	C:GO:0005777	C:peroxisome	C:GO:0005886	C:plasma membrane	P:GO:0006468	P:protein phosphorylation	P:GO:0006952	P:defense response	P:GO:0007178	P:transmembrane receptor protein serine/threonine kinase signaling pathway	C:GO:0009941	C:chloroplast envelope	P:GO:0010183	P:pollen tube guidance	P:GO:0040007	P:growth	C:GO:0090404	C:pollen tube tip	P:GO:1900459	P:positive regulation of brassinosteroid mediated signaling pathway
Gh_A01G0607	14	F:GO:0004675	F:transmembrane receptor protein serine/threonine kinase activity	F:GO:0005515	F:protein binding	F:GO:0005524	F:ATP binding	C:GO:0005634	C:nucleus	C:GO:0005777	C:peroxisome	C:GO:0005886	C:plasma membrane	P:GO:0006468	P:protein phosphorylation	P:GO:0006952	P:defense response	P:GO:0007178	P:transmembrane receptor protein serine/threonine kinase signaling pathway	C:GO:0009941	C:chloroplast envelope	P:GO:0010183	P:pollen tube guidance	P:GO:0040007	P:growth	C:GO:0090404	C:pollen tube tip	P:GO:1900459	P:positive regulation of brassinosteroid mediated signaling pathway
Gh_D09G2328	14	F:GO:0004675	F:transmembrane receptor protein serine/threonine kinase activity	F:GO:0005515	F:protein binding	F:GO:0005524	F:ATP binding	C:GO:0005634	C:nucleus	C:GO:0005777	C:peroxisome	C:GO:0005886	C:plasma membrane	P:GO:0006468	P:protein phosphorylation	P:GO:0006952	P:defense response	P:GO:0007178	P:transmembrane receptor protein serine/threonine kinase signaling pathway	C:GO:0009941	C:chloroplast envelope	P:GO:0010183	P:pollen tube guidance	P:GO:0040007	P:growth	C:GO:0090404	C:pollen tube tip	P:GO:1900459	P:positive regulation of brassinosteroid mediated signaling pathway
Gh_D01G0203	14	F:GO:0004675	F:transmembrane receptor protein serine/threonine kinase activity	F:GO:0005515	F:protein binding	F:GO:0005524	F:ATP binding	C:GO:0005634	C:nucleus	C:GO:0005777	C:peroxisome	C:GO:0005886	C:plasma membrane	P:GO:0006468	P:protein phosphorylation	P:GO:0006952	P:defense response	P:GO:0007178	P:transmembrane receptor protein serine/threonine kinase signaling pathway	C:GO:0009941	C:chloroplast envelope	P:GO:0010183	P:pollen tube guidance	P:GO:0040007	P:growth	C:GO:0090404	C:pollen tube tip	P:GO:1900459	P:positive regulation of brassinosteroid mediated signaling pathway
Gh_A09G0599	14	F:GO:0004675	F:transmembrane receptor protein serine/threonine kinase activity	F:GO:0005515	F:protein binding	F:GO:0005524	F:ATP binding	C:GO:0005634	C:nucleus	C:GO:0005777	C:peroxisome	C:GO:0005886	C:plasma membrane	P:GO:0006468	P:protein phosphorylation	P:GO:0006952	P:defense response	P:GO:0007178	P:transmembrane receptor protein serine/threonine kinase signaling pathway	C:GO:0009941	C:chloroplast envelope	P:GO:0010183	P:pollen tube guidance	P:GO:0040007	P:growth	C:GO:0090404	C:pollen tube tip	P:GO:1900459	P:positive regulation of brassinosteroid mediated signaling pathway
Gh_A09G2123	14	F:GO:0004675	F:transmembrane receptor protein serine/threonine kinase activity	F:GO:0005515	F:protein binding	F:GO:0005524	F:ATP binding	C:GO:0005634	C:nucleus	C:GO:0005777	C:peroxisome	C:GO:0005886	C:plasma membrane	P:GO:0006468	P:protein phosphorylation	P:GO:0006952	P:defense response	P:GO:0007178	P:transmembrane receptor protein serine/threonine kinase signaling pathway	C:GO:0009941	C:chloroplast envelope	P:GO:0010183	P:pollen tube guidance	P:GO:0040007	P:growth	C:GO:0090404	C:pollen tube tip	P:GO:1900459	P:positive regulation of brassinosteroid mediated signaling pathway
Gh_A11G1264	14	F:GO:0004675	F:transmembrane receptor protein serine/threonine kinase activity	F:GO:0005515	F:protein binding	F:GO:0005524	F:ATP binding	C:GO:0005634	C:nucleus	C:GO:0005777	C:peroxisome	C:GO:0005886	C:plasma membrane	P:GO:0006468	P:protein phosphorylation	P:GO:0006952	P:defense response	P:GO:0007178	P:transmembrane receptor protein serine/threonine kinase signaling pathway	C:GO:0009941	C:chloroplast envelope	P:GO:0010183	P:pollen tube guidance	P:GO:0040007	P:growth	C:GO:0090404	C:pollen tube tip	P:GO:1900459	P:positive regulation of brassinosteroid mediated signaling pathway
Gh_D10G1669	14	F:GO:0004675	F:transmembrane receptor protein serine/threonine kinase activity	F:GO:0005515	F:protein binding	F:GO:0005524	F:ATP binding	C:GO:0005634	C:nucleus	C:GO:0005777	C:peroxisome	C:GO:0005886	C:plasma membrane	P:GO:0006468	P:protein phosphorylation	P:GO:0006952	P:defense response	P:GO:0007178	P:transmembrane receptor protein serine/threonine kinase signaling pathway	C:GO:0009941	C:chloroplast envelope	P:GO:0010183	P:pollen tube guidance	P:GO:0040007	P:growth	C:GO:0090404	C:pollen tube tip	P:GO:1900459	P:positive regulation of brassinosteroid mediated signaling pathway
Gh_A10G0136	14	F:GO:0004675	F:transmembrane receptor protein serine/threonine kinase activity	F:GO:0005515	F:protein binding	F:GO:0005524	F:ATP binding	C:GO:0005634	C:nucleus	C:GO:0005777	C:peroxisome	C:GO:0005886	C:plasma membrane	P:GO:0006468	P:protein phosphorylation	P:GO:0006952	P:defense response	P:GO:0007178	P:transmembrane receptor protein serine/threonine kinase signaling pathway	C:GO:0009941	C:chloroplast envelope	P:GO:0010183	P:pollen tube guidance	P:GO:0040007	P:growth	C:GO:0090404	C:pollen tube tip	P:GO:1900459	P:positive regulation of brassinosteroid mediated signaling pathway
Gh_D05G1944	14	F:GO:0004674	F:protein serine/threonine kinase activity	F:GO:0005515	F:protein binding	F:GO:0005524	F:ATP binding	C:GO:0005634	C:nucleus	C:GO:0005829	C:cytosol	C:GO:0005886	C:plasma membrane	P:GO:0008285	P:negative regulation of cell proliferation	P:GO:0009408	P:response to heat	P:GO:0009409	P:response to cold	C:GO:0009524	C:phragmoplast	P:GO:0009651	P:response to salt stress	P:GO:0009826	P:unidimensional cell growth	P:GO:0018105	P:peptidyl-serine phosphorylation	P:GO:0035556	P:intracellular signal transduction
Gh_A05G1749	14	F:GO:0004674	F:protein serine/threonine kinase activity	F:GO:0005515	F:protein binding	F:GO:0005524	F:ATP binding	C:GO:0005634	C:nucleus	C:GO:0005829	C:cytosol	C:GO:0005886	C:plasma membrane	P:GO:0008285	P:negative regulation of cell proliferation	P:GO:0009408	P:response to heat	P:GO:0009409	P:response to cold	C:GO:0009524	C:phragmoplast	P:GO:0009651	P:response to salt stress	P:GO:0009826	P:unidimensional cell growth	P:GO:0018105	P:peptidyl-serine phosphorylation	P:GO:0035556	P:intracellular signal transduction
Gh_D05G1375	14	F:GO:0004674	F:protein serine/threonine kinase activity	F:GO:0005524	F:ATP binding	C:GO:0005634	C:nucleus	C:GO:0005819	C:spindle	C:GO:0005829	C:cytosol	C:GO:0005886	C:plasma membrane	P:GO:0007346	P:regulation of mitotic cell cycle	P:GO:0023014	P:signal transduction by protein phosphorylation	P:GO:0031098	P:stress-activated protein kinase signaling cascade	P:GO:0032147	P:activation of protein kinase activity	P:GO:0042981	P:regulation of apoptotic process	P:GO:0045087	P:innate immune response	P:GO:0090567	P:reproductive shoot system development	P:GO:1902456	P:regulation of stomatal opening
Gh_A05G1198	14	F:GO:0004674	F:protein serine/threonine kinase activity	F:GO:0005524	F:ATP binding	C:GO:0005634	C:nucleus	C:GO:0005819	C:spindle	C:GO:0005829	C:cytosol	C:GO:0005886	C:plasma membrane	P:GO:0007346	P:regulation of mitotic cell cycle	P:GO:0023014	P:signal transduction by protein phosphorylation	P:GO:0031098	P:stress-activated protein kinase signaling cascade	P:GO:0032147	P:activation of protein kinase activity	P:GO:0042981	P:regulation of apoptotic process	P:GO:0045087	P:innate immune response	P:GO:0090567	P:reproductive shoot system development	P:GO:1902456	P:regulation of stomatal opening
Gh_A11G0169	14	F:GO:0004674	F:protein serine/threonine kinase activity	F:GO:0005524	F:ATP binding	C:GO:0005634	C:nucleus	C:GO:0005819	C:spindle	C:GO:0005829	C:cytosol	C:GO:0005886	C:plasma membrane	P:GO:0007346	P:regulation of mitotic cell cycle	P:GO:0023014	P:signal transduction by protein phosphorylation	P:GO:0031098	P:stress-activated protein kinase signaling cascade	P:GO:0032147	P:activation of protein kinase activity	P:GO:0042981	P:regulation of apoptotic process	P:GO:0045087	P:innate immune response	P:GO:0090567	P:reproductive shoot system development	P:GO:1902456	P:regulation of stomatal opening
Gh_D05G2207	14	F:GO:0004674	F:protein serine/threonine kinase activity	F:GO:0005488	F:binding	P:GO:0006970	P:response to osmotic stress	P:GO:0007165	P:signal transduction	P:GO:0009266	P:response to temperature stimulus	C:GO:0009536	C:plastid	P:GO:0009605	P:response to external stimulus	P:GO:0032270	P:positive regulation of cellular protein metabolic process	P:GO:0045087	P:innate immune response	P:GO:0046777	P:protein autophosphorylation	P:GO:0048523	P:negative regulation of cellular process	P:GO:0048583	P:regulation of response to stimulus	P:GO:0048731	P:system development	P:GO:0051726	P:regulation of cell cycle
Gh_D09G1411	14	F:GO:0004675	F:transmembrane receptor protein serine/threonine kinase activity	F:GO:0005524	F:ATP binding	P:GO:0007178	P:transmembrane receptor protein serine/threonine kinase signaling pathway	P:GO:0009791	P:post-embryonic development	C:GO:0009941	C:chloroplast envelope	C:GO:0016021	C:integral component of membrane	C:GO:0016324	C:apical plasma membrane	P:GO:0022414	P:reproductive process	C:GO:0031410	C:cytoplasmic vesicle	F:GO:0042803	F:protein homodimerization activity	P:GO:0046777	P:protein autophosphorylation	P:GO:0048364	P:root development	C:GO:0090404	C:pollen tube tip	P:GO:1900459	P:positive regulation of brassinosteroid mediated signaling pathway
Gh_A01G0842	14	F:GO:0004675	F:transmembrane receptor protein serine/threonine kinase activity	F:GO:0005524	F:ATP binding	C:GO:0005634	C:nucleus	C:GO:0005777	C:peroxisome	C:GO:0005886	C:plasma membrane	P:GO:0006468	P:protein phosphorylation	P:GO:0006952	P:defense response	P:GO:0007178	P:transmembrane receptor protein serine/threonine kinase signaling pathway	C:GO:0009941	C:chloroplast envelope	P:GO:0010183	P:pollen tube guidance	F:GO:0030957	F:Tat protein binding	P:GO:0040007	P:growth	C:GO:0090404	C:pollen tube tip	P:GO:1900459	P:positive regulation of brassinosteroid mediated signaling pathway
Gh_D13G0942	14	F:GO:0004675	F:transmembrane receptor protein serine/threonine kinase activity	F:GO:0005524	F:ATP binding	C:GO:0005634	C:nucleus	C:GO:0005777	C:peroxisome	C:GO:0005886	C:plasma membrane	P:GO:0006468	P:protein phosphorylation	P:GO:0006952	P:defense response	P:GO:0007166	P:cell surface receptor signaling pathway	C:GO:0009941	C:chloroplast envelope	P:GO:0010183	P:pollen tube guidance	F:GO:0030957	F:Tat protein binding	P:GO:0040007	P:growth	C:GO:0090404	C:pollen tube tip	P:GO:1900459	P:positive regulation of brassinosteroid mediated signaling pathway
Gh_A09G0371	14	F:GO:0004675	F:transmembrane receptor protein serine/threonine kinase activity	F:GO:0005524	F:ATP binding	C:GO:0005634	C:nucleus	C:GO:0005777	C:peroxisome	C:GO:0005886	C:plasma membrane	P:GO:0006468	P:protein phosphorylation	P:GO:0006952	P:defense response	P:GO:0007178	P:transmembrane receptor protein serine/threonine kinase signaling pathway	C:GO:0009941	C:chloroplast envelope	P:GO:0010183	P:pollen tube guidance	F:GO:0030957	F:Tat protein binding	P:GO:0040007	P:growth	C:GO:0090404	C:pollen tube tip	P:GO:1900459	P:positive regulation of brassinosteroid mediated signaling pathway
Gh_A05G3371	14	F:GO:0004675	F:transmembrane receptor protein serine/threonine kinase activity	F:GO:0005524	F:ATP binding	C:GO:0005634	C:nucleus	C:GO:0005777	C:peroxisome	C:GO:0005886	C:plasma membrane	P:GO:0006468	P:protein phosphorylation	P:GO:0006952	P:defense response	P:GO:0007178	P:transmembrane receptor protein serine/threonine kinase signaling pathway	C:GO:0009941	C:chloroplast envelope	P:GO:0010183	P:pollen tube guidance	F:GO:0030957	F:Tat protein binding	P:GO:0040007	P:growth	C:GO:0090404	C:pollen tube tip	P:GO:1900459	P:positive regulation of brassinosteroid mediated signaling pathway
Gh_D09G0393	14	F:GO:0004675	F:transmembrane receptor protein serine/threonine kinase activity	F:GO:0005524	F:ATP binding	C:GO:0005634	C:nucleus	C:GO:0005777	C:peroxisome	C:GO:0005886	C:plasma membrane	P:GO:0006468	P:protein phosphorylation	P:GO:0006952	P:defense response	P:GO:0007178	P:transmembrane receptor protein serine/threonine kinase signaling pathway	C:GO:0009941	C:chloroplast envelope	P:GO:0010183	P:pollen tube guidance	F:GO:0030957	F:Tat protein binding	P:GO:0040007	P:growth	C:GO:0090404	C:pollen tube tip	P:GO:1900459	P:positive regulation of brassinosteroid mediated signaling pathway
Gh_D01G0869	14	F:GO:0004675	F:transmembrane receptor protein serine/threonine kinase activity	F:GO:0005524	F:ATP binding	C:GO:0005634	C:nucleus	C:GO:0005777	C:peroxisome	C:GO:0005886	C:plasma membrane	P:GO:0006468	P:protein phosphorylation	P:GO:0006952	P:defense response	P:GO:0007178	P:transmembrane receptor protein serine/threonine kinase signaling pathway	C:GO:0009941	C:chloroplast envelope	P:GO:0010183	P:pollen tube guidance	F:GO:0030957	F:Tat protein binding	P:GO:0040007	P:growth	C:GO:0090404	C:pollen tube tip	P:GO:1900459	P:positive regulation of brassinosteroid mediated signaling pathway
Gh_D05G2131	14	F:GO:0004674	F:protein serine/threonine kinase activity	C:GO:0005777	C:peroxisome	C:GO:0005783	C:endoplasmic reticulum	C:GO:0005886	C:plasma membrane	P:GO:0006468	P:protein phosphorylation	P:GO:0007165	P:signal transduction	C:GO:0009506	C:plasmodesma	P:GO:0009737	P:response to abscisic acid	P:GO:0010119	P:regulation of stomatal movement	F:GO:0010857	F:calcium-dependent protein kinase activity	F:GO:0019903	F:protein phosphatase binding	P:GO:0032412	P:regulation of ion transmembrane transporter activity	C:GO:0044446	C:intracellular organelle part	F:GO:0046872	F:metal ion binding
Gh_D12G0531	14	F:GO:0000166	F:nucleotide binding	F:GO:0004675	F:transmembrane receptor protein serine/threonine kinase activity	C:GO:0005654	C:nucleoplasm	C:GO:0005777	C:peroxisome	C:GO:0005886	C:plasma membrane	P:GO:0007166	P:cell surface receptor signaling pathway	P:GO:0010091	P:trichome branching	P:GO:0010183	P:pollen tube guidance	F:GO:0019901	F:protein kinase binding	P:GO:0046777	P:protein autophosphorylation	P:GO:0050832	P:defense response to fungus	F:GO:0051020	F:GTPase binding	C:GO:0090404	C:pollen tube tip	P:GO:1900459	P:positive regulation of brassinosteroid mediated signaling pathway
Gh_A12G0517	14	F:GO:0000166	F:nucleotide binding	F:GO:0004675	F:transmembrane receptor protein serine/threonine kinase activity	C:GO:0005654	C:nucleoplasm	C:GO:0005777	C:peroxisome	C:GO:0005886	C:plasma membrane	P:GO:0007166	P:cell surface receptor signaling pathway	P:GO:0010091	P:trichome branching	P:GO:0010183	P:pollen tube guidance	F:GO:0019901	F:protein kinase binding	P:GO:0046777	P:protein autophosphorylation	P:GO:0050832	P:defense response to fungus	F:GO:0051020	F:GTPase binding	C:GO:0090404	C:pollen tube tip	P:GO:1900459	P:positive regulation of brassinosteroid mediated signaling pathway
Gh_D05G0851	13	P:GO:0000245	P:spliceosomal complex assembly	F:GO:0004674	F:protein serine/threonine kinase activity	F:GO:0004713	F:protein tyrosine kinase activity	F:GO:0005515	F:protein binding	F:GO:0005524	F:ATP binding	C:GO:0005634	C:nucleus	C:GO:0005829	C:cytosol	P:GO:0006979	P:response to oxidative stress	C:GO:0009506	C:plasmodesma	P:GO:0009789	P:positive regulation of abscisic acid-activated signaling pathway	P:GO:0035556	P:intracellular signal transduction	P:GO:0046777	P:protein autophosphorylation	P:GO:0050684	P:regulation of mRNA processing
Gh_A09G0932	13	P:GO:0000911	P:cytokinesis by cell plate formation	F:GO:0004674	F:protein serine/threonine kinase activity	F:GO:0005515	F:protein binding	F:GO:0005524	F:ATP binding	C:GO:0005634	C:nucleus	C:GO:0005773	C:vacuole	P:GO:0006468	P:protein phosphorylation	P:GO:0007349	P:cellularization	P:GO:0009555	P:pollen development	P:GO:0009913	P:epidermal cell differentiation	P:GO:0043622	P:cortical microtubule organization	P:GO:0050794	P:regulation of cellular process	C:GO:0055028	C:cortical microtubule
Gh_D13G2315	13	P:GO:0000911	P:cytokinesis by cell plate formation	F:GO:0004674	F:protein serine/threonine kinase activity	F:GO:0005515	F:protein binding	F:GO:0005524	F:ATP binding	C:GO:0005634	C:nucleus	C:GO:0005773	C:vacuole	P:GO:0006468	P:protein phosphorylation	P:GO:0007349	P:cellularization	P:GO:0009555	P:pollen development	P:GO:0009913	P:epidermal cell differentiation	P:GO:0043622	P:cortical microtubule organization	P:GO:0050794	P:regulation of cellular process	C:GO:0055028	C:cortical microtubule
Gh_D07G1105	13	P:GO:0000911	P:cytokinesis by cell plate formation	F:GO:0004674	F:protein serine/threonine kinase activity	F:GO:0005515	F:protein binding	F:GO:0005524	F:ATP binding	C:GO:0005634	C:nucleus	C:GO:0005773	C:vacuole	P:GO:0006468	P:protein phosphorylation	P:GO:0007349	P:cellularization	P:GO:0009555	P:pollen development	P:GO:0009913	P:epidermal cell differentiation	P:GO:0043622	P:cortical microtubule organization	P:GO:0050794	P:regulation of cellular process	C:GO:0055028	C:cortical microtubule
Gh_A08G0593	13	P:GO:0000911	P:cytokinesis by cell plate formation	F:GO:0004674	F:protein serine/threonine kinase activity	F:GO:0005515	F:protein binding	F:GO:0005524	F:ATP binding	C:GO:0005634	C:nucleus	C:GO:0005773	C:vacuole	P:GO:0006468	P:protein phosphorylation	P:GO:0007349	P:cellularization	P:GO:0009555	P:pollen development	P:GO:0009913	P:epidermal cell differentiation	P:GO:0043622	P:cortical microtubule organization	P:GO:0050794	P:regulation of cellular process	C:GO:0055028	C:cortical microtubule
Gh_D08G0686	13	P:GO:0000911	P:cytokinesis by cell plate formation	F:GO:0004674	F:protein serine/threonine kinase activity	F:GO:0005515	F:protein binding	F:GO:0005524	F:ATP binding	C:GO:0005634	C:nucleus	C:GO:0005773	C:vacuole	P:GO:0006468	P:protein phosphorylation	P:GO:0007349	P:cellularization	P:GO:0009555	P:pollen development	P:GO:0009913	P:epidermal cell differentiation	P:GO:0043622	P:cortical microtubule organization	P:GO:0050794	P:regulation of cellular process	C:GO:0055028	C:cortical microtubule
Gh_D09G0960	13	P:GO:0000911	P:cytokinesis by cell plate formation	F:GO:0004674	F:protein serine/threonine kinase activity	F:GO:0005515	F:protein binding	F:GO:0005524	F:ATP binding	C:GO:0005634	C:nucleus	C:GO:0005773	C:vacuole	P:GO:0006468	P:protein phosphorylation	P:GO:0007349	P:cellularization	P:GO:0009555	P:pollen development	P:GO:0009913	P:epidermal cell differentiation	P:GO:0043622	P:cortical microtubule organization	P:GO:0050794	P:regulation of cellular process	C:GO:0055028	C:cortical microtubule
Gh_A02G1710	13	P:GO:0000245	P:spliceosomal complex assembly	F:GO:0004674	F:protein serine/threonine kinase activity	F:GO:0004713	F:protein tyrosine kinase activity	F:GO:0005524	F:ATP binding	C:GO:0005634	C:nucleus	C:GO:0005829	C:cytosol	C:GO:0005886	C:plasma membrane	P:GO:0006979	P:response to oxidative stress	C:GO:0009506	C:plasmodesma	P:GO:0009789	P:positive regulation of abscisic acid-activated signaling pathway	P:GO:0035556	P:intracellular signal transduction	P:GO:0046777	P:protein autophosphorylation	P:GO:0050684	P:regulation of mRNA processing
Gh_A11G0581	13	F:GO:0000166	F:nucleotide binding	F:GO:0004675	F:transmembrane receptor protein serine/threonine kinase activity	F:GO:0005515	F:protein binding	C:GO:0005634	C:nucleus	C:GO:0005777	C:peroxisome	C:GO:0005886	C:plasma membrane	P:GO:0006468	P:protein phosphorylation	P:GO:0007166	P:cell surface receptor signaling pathway	C:GO:0009941	C:chloroplast envelope	P:GO:0010183	P:pollen tube guidance	P:GO:0040007	P:growth	C:GO:0090404	C:pollen tube tip	P:GO:1900459	P:positive regulation of brassinosteroid mediated signaling pathway
Gh_D11G0666	13	F:GO:0004675	F:transmembrane receptor protein serine/threonine kinase activity	F:GO:0005515	F:protein binding	F:GO:0005524	F:ATP binding	C:GO:0005634	C:nucleus	C:GO:0005777	C:peroxisome	C:GO:0005886	C:plasma membrane	P:GO:0006468	P:protein phosphorylation	P:GO:0007166	P:cell surface receptor signaling pathway	C:GO:0009941	C:chloroplast envelope	P:GO:0010183	P:pollen tube guidance	P:GO:0040007	P:growth	C:GO:0090404	C:pollen tube tip	P:GO:1900459	P:positive regulation of brassinosteroid mediated signaling pathway
Gh_D02G1046	13	P:GO:0000904	P:cell morphogenesis involved in differentiation	F:GO:0004674	F:protein serine/threonine kinase activity	F:GO:0005524	F:ATP binding	C:GO:0005634	C:nucleus	C:GO:0005829	C:cytosol	C:GO:0005886	C:plasma membrane	P:GO:0006970	P:response to osmotic stress	P:GO:0009266	P:response to temperature stimulus	C:GO:0009524	C:phragmoplast	P:GO:0009826	P:unidimensional cell growth	P:GO:0018105	P:peptidyl-serine phosphorylation	P:GO:0032501	P:multicellular organismal process	P:GO:0035556	P:intracellular signal transduction
Gh_D05G0411	13	F:GO:0004674	F:protein serine/threonine kinase activity	F:GO:0005515	F:protein binding	F:GO:0005524	F:ATP binding	C:GO:0005634	C:nucleus	C:GO:0005829	C:cytosol	C:GO:0005886	C:plasma membrane	P:GO:0008285	P:negative regulation of cell proliferation	P:GO:0009409	P:response to cold	C:GO:0009524	C:phragmoplast	P:GO:0009651	P:response to salt stress	P:GO:0009826	P:unidimensional cell growth	P:GO:0018105	P:peptidyl-serine phosphorylation	P:GO:0035556	P:intracellular signal transduction
Gh_D06G0148	13	F:GO:0004674	F:protein serine/threonine kinase activity	F:GO:0005515	F:protein binding	F:GO:0005524	F:ATP binding	C:GO:0005634	C:nucleus	C:GO:0005829	C:cytosol	C:GO:0005886	C:plasma membrane	P:GO:0008285	P:negative regulation of cell proliferation	P:GO:0009409	P:response to cold	C:GO:0009524	C:phragmoplast	P:GO:0009651	P:response to salt stress	P:GO:0009826	P:unidimensional cell growth	P:GO:0018105	P:peptidyl-serine phosphorylation	P:GO:0035556	P:intracellular signal transduction
Gh_D05G2533	13	F:GO:0004674	F:protein serine/threonine kinase activity	C:GO:0005886	C:plasma membrane	P:GO:0007166	P:cell surface receptor signaling pathway	P:GO:0009786	P:regulation of asymmetric cell division	P:GO:0009793	P:embryo development ending in seed dormancy	C:GO:0009986	C:cell surface	P:GO:0010311	P:lateral root formation	F:GO:0019199	F:transmembrane receptor protein kinase activity	C:GO:0030139	C:endocytic vesicle	F:GO:0042803	F:protein homodimerization activity	P:GO:0046777	P:protein autophosphorylation	P:GO:0048522	P:positive regulation of cellular process	P:GO:0048829	P:root cap development
Gh_D11G1069	13	F:GO:0004674	F:protein serine/threonine kinase activity	F:GO:0005515	F:protein binding	F:GO:0005524	F:ATP binding	C:GO:0005634	C:nucleus	C:GO:0005776	C:autophagosome	P:GO:0006468	P:protein phosphorylation	P:GO:0006914	P:autophagy	P:GO:0007165	P:signal transduction	P:GO:0009409	P:response to cold	P:GO:0009735	P:response to cytokinin	P:GO:0009737	P:response to abscisic acid	P:GO:0015031	P:protein transport	C:GO:0031410	C:cytoplasmic vesicle
Gh_D11G2878	13	F:GO:0004675	F:transmembrane receptor protein serine/threonine kinase activity	F:GO:0005524	F:ATP binding	C:GO:0005634	C:nucleus	C:GO:0005777	C:peroxisome	C:GO:0005886	C:plasma membrane	P:GO:0006468	P:protein phosphorylation	P:GO:0006952	P:defense response	P:GO:0007178	P:transmembrane receptor protein serine/threonine kinase signaling pathway	C:GO:0009941	C:chloroplast envelope	P:GO:0010183	P:pollen tube guidance	F:GO:0030957	F:Tat protein binding	C:GO:0090404	C:pollen tube tip	P:GO:1900459	P:positive regulation of brassinosteroid mediated signaling pathway
Gh_A11G2528	13	F:GO:0004675	F:transmembrane receptor protein serine/threonine kinase activity	F:GO:0005524	F:ATP binding	C:GO:0005634	C:nucleus	C:GO:0005777	C:peroxisome	C:GO:0005886	C:plasma membrane	P:GO:0006468	P:protein phosphorylation	P:GO:0006952	P:defense response	P:GO:0007178	P:transmembrane receptor protein serine/threonine kinase signaling pathway	C:GO:0009941	C:chloroplast envelope	P:GO:0010183	P:pollen tube guidance	F:GO:0030957	F:Tat protein binding	C:GO:0090404	C:pollen tube tip	P:GO:1900459	P:positive regulation of brassinosteroid mediated signaling pathway
Gh_D01G0204	13	F:GO:0004675	F:transmembrane receptor protein serine/threonine kinase activity	F:GO:0005515	F:protein binding	F:GO:0005524	F:ATP binding	C:GO:0005777	C:peroxisome	C:GO:0005886	C:plasma membrane	P:GO:0006468	P:protein phosphorylation	P:GO:0006952	P:defense response	P:GO:0007178	P:transmembrane receptor protein serine/threonine kinase signaling pathway	C:GO:0009941	C:chloroplast envelope	P:GO:0010183	P:pollen tube guidance	P:GO:0040007	P:growth	C:GO:0090404	C:pollen tube tip	P:GO:1900459	P:positive regulation of brassinosteroid mediated signaling pathway
Gh_D13G2312	13	F:GO:0004674	F:protein serine/threonine kinase activity	F:GO:0005524	F:ATP binding	C:GO:0005819	C:spindle	P:GO:0006468	P:protein phosphorylation	P:GO:0006996	P:organelle organization	P:GO:0007165	P:signal transduction	P:GO:0007275	P:multicellular organism development	C:GO:0009507	C:chloroplast	C:GO:0016020	C:membrane	P:GO:0042221	P:response to chemical	F:GO:0042802	F:identical protein binding	C:GO:0044428	C:nuclear part	P:GO:1900368	P:regulation of RNA interference
Gh_D06G1026	13	F:GO:0004674	F:protein serine/threonine kinase activity	F:GO:0005524	F:ATP binding	C:GO:0005819	C:spindle	C:GO:0005829	C:cytosol	C:GO:0005886	C:plasma membrane	P:GO:0007346	P:regulation of mitotic cell cycle	P:GO:0009791	P:post-embryonic development	P:GO:0023014	P:signal transduction by protein phosphorylation	P:GO:0031098	P:stress-activated protein kinase signaling cascade	P:GO:0032147	P:activation of protein kinase activity	P:GO:0042981	P:regulation of apoptotic process	P:GO:0048731	P:system development	P:GO:1902456	P:regulation of stomatal opening
Gh_A05G2138	13	F:GO:0004674	F:protein serine/threonine kinase activity	C:GO:0005886	C:plasma membrane	P:GO:0006468	P:protein phosphorylation	P:GO:0007166	P:cell surface receptor signaling pathway	C:GO:0009506	C:plasmodesma	P:GO:0009786	P:regulation of asymmetric cell division	P:GO:0009793	P:embryo development ending in seed dormancy	C:GO:0009986	C:cell surface	P:GO:0010311	P:lateral root formation	F:GO:0019199	F:transmembrane receptor protein kinase activity	C:GO:0030139	C:endocytic vesicle	F:GO:0042803	F:protein homodimerization activity	P:GO:0048829	P:root cap development
Gh_A02G0300	13	F:GO:0004674	F:protein serine/threonine kinase activity	F:GO:0005524	F:ATP binding	C:GO:0005634	C:nucleus	C:GO:0005829	C:cytosol	P:GO:0007623	P:circadian rhythm	P:GO:0009911	P:positive regulation of flower development	C:GO:0016020	C:membrane	P:GO:0035556	P:intracellular signal transduction	F:GO:0042802	F:identical protein binding	F:GO:0043424	F:protein histidine kinase binding	P:GO:0046777	P:protein autophosphorylation	P:GO:0048573	P:photoperiodism, flowering	P:GO:0048583	P:regulation of response to stimulus
Gh_A10G0892	12	P:GO:0000245	P:spliceosomal complex assembly	F:GO:0004674	F:protein serine/threonine kinase activity	F:GO:0004713	F:protein tyrosine kinase activity	F:GO:0005524	F:ATP binding	C:GO:0005634	C:nucleus	C:GO:0005829	C:cytosol	P:GO:0006979	P:response to oxidative stress	C:GO:0009506	C:plasmodesma	P:GO:0009789	P:positive regulation of abscisic acid-activated signaling pathway	P:GO:0035556	P:intracellular signal transduction	P:GO:0046777	P:protein autophosphorylation	P:GO:0050684	P:regulation of mRNA processing
Gh_D10G0857	12	P:GO:0000245	P:spliceosomal complex assembly	F:GO:0004674	F:protein serine/threonine kinase activity	F:GO:0004713	F:protein tyrosine kinase activity	F:GO:0005524	F:ATP binding	C:GO:0005634	C:nucleus	C:GO:0005829	C:cytosol	P:GO:0006979	P:response to oxidative stress	C:GO:0009506	C:plasmodesma	P:GO:0009789	P:positive regulation of abscisic acid-activated signaling pathway	P:GO:0035556	P:intracellular signal transduction	P:GO:0046777	P:protein autophosphorylation	P:GO:0050684	P:regulation of mRNA processing
Gh_A08G0285	12	F:GO:0004674	F:protein serine/threonine kinase activity	F:GO:0005515	F:protein binding	F:GO:0005524	F:ATP binding	C:GO:0005634	C:nucleus	C:GO:0005829	C:cytosol	C:GO:0005886	C:plasma membrane	P:GO:0009742	P:brassinosteroid mediated signaling pathway	P:GO:0009933	P:meristem structural organization	P:GO:0032880	P:regulation of protein localization	P:GO:0042538	P:hyperosmotic salinity response	P:GO:0046777	P:protein autophosphorylation	P:GO:1901002	P:positive regulation of response to salt stress
Gh_D08G0378	12	F:GO:0004674	F:protein serine/threonine kinase activity	F:GO:0005515	F:protein binding	F:GO:0005524	F:ATP binding	C:GO:0005634	C:nucleus	C:GO:0005829	C:cytosol	C:GO:0005886	C:plasma membrane	P:GO:0009742	P:brassinosteroid mediated signaling pathway	P:GO:0009933	P:meristem structural organization	P:GO:0032880	P:regulation of protein localization	P:GO:0042538	P:hyperosmotic salinity response	P:GO:0046777	P:protein autophosphorylation	P:GO:1901002	P:positive regulation of response to salt stress
Gh_A12G0021	12	P:GO:0000911	P:cytokinesis by cell plate formation	F:GO:0004674	F:protein serine/threonine kinase activity	F:GO:0005515	F:protein binding	F:GO:0005524	F:ATP binding	C:GO:0005773	C:vacuole	P:GO:0006468	P:protein phosphorylation	P:GO:0007349	P:cellularization	P:GO:0009555	P:pollen development	P:GO:0009913	P:epidermal cell differentiation	P:GO:0043622	P:cortical microtubule organization	P:GO:0050794	P:regulation of cellular process	C:GO:0055028	C:cortical microtubule
Gh_D04G0266	12	F:GO:0004675	F:transmembrane receptor protein serine/threonine kinase activity	F:GO:0005515	F:protein binding	F:GO:0005524	F:ATP binding	C:GO:0005777	C:peroxisome	C:GO:0005886	C:plasma membrane	P:GO:0006468	P:protein phosphorylation	P:GO:0006952	P:defense response	P:GO:0007178	P:transmembrane receptor protein serine/threonine kinase signaling pathway	C:GO:0009941	C:chloroplast envelope	P:GO:0010183	P:pollen tube guidance	C:GO:0090404	C:pollen tube tip	P:GO:1900459	P:positive regulation of brassinosteroid mediated signaling pathway
Gh_D01G1270	12	F:GO:0004675	F:transmembrane receptor protein serine/threonine kinase activity	F:GO:0005515	F:protein binding	F:GO:0005524	F:ATP binding	C:GO:0005777	C:peroxisome	C:GO:0005886	C:plasma membrane	P:GO:0006952	P:defense response	P:GO:0007178	P:transmembrane receptor protein serine/threonine kinase signaling pathway	C:GO:0009941	C:chloroplast envelope	P:GO:0010183	P:pollen tube guidance	P:GO:0046777	P:protein autophosphorylation	C:GO:0090404	C:pollen tube tip	P:GO:1900459	P:positive regulation of brassinosteroid mediated signaling pathway
Gh_D06G0379	12	F:GO:0004674	F:protein serine/threonine kinase activity	F:GO:0005488	F:binding	C:GO:0009536	C:plastid	P:GO:0009628	P:response to abiotic stimulus	P:GO:0009908	P:flower development	P:GO:0031347	P:regulation of defense response	P:GO:0032147	P:activation of protein kinase activity	P:GO:0046777	P:protein autophosphorylation	P:GO:0051716	P:cellular response to stimulus	P:GO:0051726	P:regulation of cell cycle	P:GO:0099402	P:plant organ development	P:GO:1901700	P:response to oxygen-containing compound
Gh_A12G1672	11	F:GO:0004674	F:protein serine/threonine kinase activity	F:GO:0004871	F:signal transducer activity	F:GO:0005524	F:ATP binding	C:GO:0005634	C:nucleus	C:GO:0005819	C:spindle	C:GO:0005829	C:cytosol	P:GO:0006950	P:response to stress	P:GO:0007165	P:signal transduction	C:GO:0016020	C:membrane	P:GO:0045860	P:positive regulation of protein kinase activity	P:GO:0048584	P:positive regulation of response to stimulus
Gh_A03G0494	11	F:GO:0004674	F:protein serine/threonine kinase activity	F:GO:0004712	F:protein serine/threonine/tyrosine kinase activity	F:GO:0004713	F:protein tyrosine kinase activity	F:GO:0004871	F:signal transducer activity	F:GO:0005524	F:ATP binding	C:GO:0005829	C:cytosol	C:GO:0005886	C:plasma membrane	P:GO:0006468	P:protein phosphorylation	P:GO:0009658	P:chloroplast organization	P:GO:0010053	P:root epidermal cell differentiation	P:GO:0035556	P:intracellular signal transduction
Gh_D11G2704	11	F:GO:0004675	F:transmembrane receptor protein serine/threonine kinase activity	F:GO:0005515	F:protein binding	F:GO:0005524	F:ATP binding	C:GO:0005777	C:peroxisome	C:GO:0005886	C:plasma membrane	P:GO:0006468	P:protein phosphorylation	P:GO:0007178	P:transmembrane receptor protein serine/threonine kinase signaling pathway	C:GO:0009941	C:chloroplast envelope	C:GO:0016021	C:integral component of membrane	P:GO:1900459	P:positive regulation of brassinosteroid mediated signaling pathway	P:GO:1902458	P:positive regulation of stomatal opening
Gh_A11G2389	11	F:GO:0004675	F:transmembrane receptor protein serine/threonine kinase activity	F:GO:0005515	F:protein binding	F:GO:0005524	F:ATP binding	C:GO:0005777	C:peroxisome	C:GO:0005886	C:plasma membrane	P:GO:0006468	P:protein phosphorylation	P:GO:0007178	P:transmembrane receptor protein serine/threonine kinase signaling pathway	C:GO:0009941	C:chloroplast envelope	C:GO:0016021	C:integral component of membrane	P:GO:1900459	P:positive regulation of brassinosteroid mediated signaling pathway	P:GO:1902458	P:positive regulation of stomatal opening
Gh_D13G1859	11	F:GO:0004675	F:transmembrane receptor protein serine/threonine kinase activity	F:GO:0005515	F:protein binding	F:GO:0005524	F:ATP binding	C:GO:0005777	C:peroxisome	C:GO:0005886	C:plasma membrane	P:GO:0006468	P:protein phosphorylation	P:GO:0007178	P:transmembrane receptor protein serine/threonine kinase signaling pathway	C:GO:0009941	C:chloroplast envelope	C:GO:0016021	C:integral component of membrane	P:GO:1900459	P:positive regulation of brassinosteroid mediated signaling pathway	P:GO:1902458	P:positive regulation of stomatal opening
Gh_A13G1528	11	F:GO:0004675	F:transmembrane receptor protein serine/threonine kinase activity	F:GO:0005515	F:protein binding	F:GO:0005524	F:ATP binding	C:GO:0005777	C:peroxisome	C:GO:0005886	C:plasma membrane	P:GO:0006468	P:protein phosphorylation	P:GO:0007178	P:transmembrane receptor protein serine/threonine kinase signaling pathway	C:GO:0009941	C:chloroplast envelope	C:GO:0016021	C:integral component of membrane	P:GO:1900459	P:positive regulation of brassinosteroid mediated signaling pathway	P:GO:1902458	P:positive regulation of stomatal opening
Gh_D04G1772	11	F:GO:0004675	F:transmembrane receptor protein serine/threonine kinase activity	F:GO:0005524	F:ATP binding	C:GO:0005777	C:peroxisome	C:GO:0005886	C:plasma membrane	P:GO:0006468	P:protein phosphorylation	P:GO:0006952	P:defense response	P:GO:0007178	P:transmembrane receptor protein serine/threonine kinase signaling pathway	C:GO:0009941	C:chloroplast envelope	F:GO:0030957	F:Tat protein binding	P:GO:1900459	P:positive regulation of brassinosteroid mediated signaling pathway	P:GO:1902458	P:positive regulation of stomatal opening
Gh_D02G1680	11	F:GO:0004675	F:transmembrane receptor protein serine/threonine kinase activity	F:GO:0005524	F:ATP binding	C:GO:0005777	C:peroxisome	C:GO:0005886	C:plasma membrane	P:GO:0006468	P:protein phosphorylation	P:GO:0006952	P:defense response	P:GO:0007178	P:transmembrane receptor protein serine/threonine kinase signaling pathway	C:GO:0009941	C:chloroplast envelope	F:GO:0030957	F:Tat protein binding	P:GO:1900459	P:positive regulation of brassinosteroid mediated signaling pathway	P:GO:1902458	P:positive regulation of stomatal opening
Gh_D05G0320	11	F:GO:0004674	F:protein serine/threonine kinase activity	F:GO:0005524	F:ATP binding	C:GO:0005634	C:nucleus	C:GO:0005829	C:cytosol	C:GO:0005886	C:plasma membrane	P:GO:0006970	P:response to osmotic stress	P:GO:0009266	P:response to temperature stimulus	C:GO:0009524	C:phragmoplast	P:GO:0009826	P:unidimensional cell growth	P:GO:0018105	P:peptidyl-serine phosphorylation	P:GO:0035556	P:intracellular signal transduction
Gh_A05G2557	11	F:GO:0000166	F:nucleotide binding	F:GO:0004675	F:transmembrane receptor protein serine/threonine kinase activity	C:GO:0005886	C:plasma membrane	P:GO:0007166	P:cell surface receptor signaling pathway	C:GO:0009506	C:plasmodesma	P:GO:0009791	P:post-embryonic development	F:GO:0019901	F:protein kinase binding	C:GO:0031410	C:cytoplasmic vesicle	F:GO:0042803	F:protein homodimerization activity	P:GO:0046777	P:protein autophosphorylation	P:GO:0048364	P:root development
Gh_D10G1093	10	F:GO:0004675	F:transmembrane receptor protein serine/threonine kinase activity	F:GO:0005515	F:protein binding	F:GO:0005524	F:ATP binding	C:GO:0005777	C:peroxisome	C:GO:0005886	C:plasma membrane	P:GO:0006468	P:protein phosphorylation	P:GO:0007178	P:transmembrane receptor protein serine/threonine kinase signaling pathway	C:GO:0009941	C:chloroplast envelope	C:GO:0016021	C:integral component of membrane	P:GO:1900459	P:positive regulation of brassinosteroid mediated signaling pathway
Gh_A10G1372	10	F:GO:0004675	F:transmembrane receptor protein serine/threonine kinase activity	F:GO:0005515	F:protein binding	F:GO:0005524	F:ATP binding	C:GO:0005777	C:peroxisome	C:GO:0005886	C:plasma membrane	P:GO:0006468	P:protein phosphorylation	P:GO:0007178	P:transmembrane receptor protein serine/threonine kinase signaling pathway	C:GO:0009941	C:chloroplast envelope	C:GO:0016021	C:integral component of membrane	P:GO:1900459	P:positive regulation of brassinosteroid mediated signaling pathway
Gh_A03G1241	10	F:GO:0004675	F:transmembrane receptor protein serine/threonine kinase activity	F:GO:0005515	F:protein binding	F:GO:0005524	F:ATP binding	C:GO:0005777	C:peroxisome	C:GO:0005886	C:plasma membrane	P:GO:0006952	P:defense response	P:GO:0007178	P:transmembrane receptor protein serine/threonine kinase signaling pathway	C:GO:0009941	C:chloroplast envelope	P:GO:0046777	P:protein autophosphorylation	P:GO:1900459	P:positive regulation of brassinosteroid mediated signaling pathway
Gh_A07G0512	10	F:GO:0004674	F:protein serine/threonine kinase activity	F:GO:0005524	F:ATP binding	C:GO:0005819	C:spindle	C:GO:0005829	C:cytosol	P:GO:0006468	P:protein phosphorylation	P:GO:0007165	P:signal transduction	P:GO:0007275	P:multicellular organism development	P:GO:0016043	P:cellular component organization	C:GO:0044428	C:nuclear part	P:GO:0060255	P:regulation of macromolecule metabolic process
Gh_A11G2021	9	F:GO:0004674	F:protein serine/threonine kinase activity	F:GO:0004712	F:protein serine/threonine/tyrosine kinase activity	F:GO:0004713	F:protein tyrosine kinase activity	F:GO:0005524	F:ATP binding	C:GO:0005829	C:cytosol	C:GO:0009506	C:plasmodesma	P:GO:0009789	P:positive regulation of abscisic acid-activated signaling pathway	P:GO:0018108	P:peptidyl-tyrosine phosphorylation	P:GO:0046777	P:protein autophosphorylation
Gh_A10G2128	9	F:GO:0004674	F:protein serine/threonine kinase activity	F:GO:0004713	F:protein tyrosine kinase activity	F:GO:0005524	F:ATP binding	C:GO:0005829	C:cytosol	C:GO:0005886	C:plasma membrane	C:GO:0009506	C:plasmodesma	P:GO:0009789	P:positive regulation of abscisic acid-activated signaling pathway	C:GO:0043231	C:intracellular membrane-bounded organelle	P:GO:0046777	P:protein autophosphorylation
Gh_A11G0927	9	F:GO:0004674	F:protein serine/threonine kinase activity	F:GO:0005515	F:protein binding	F:GO:0005524	F:ATP binding	C:GO:0005776	C:autophagosome	P:GO:0006468	P:protein phosphorylation	P:GO:0006914	P:autophagy	P:GO:0009409	P:response to cold	P:GO:0015031	P:protein transport	C:GO:0031410	C:cytoplasmic vesicle
Gh_A01G1666	9	F:GO:0004674	F:protein serine/threonine kinase activity	F:GO:0005524	F:ATP binding	C:GO:0005634	C:nucleus	C:GO:0005773	C:vacuole	P:GO:0006468	P:protein phosphorylation	P:GO:0009913	P:epidermal cell differentiation	P:GO:0043622	P:cortical microtubule organization	P:GO:0050794	P:regulation of cellular process	C:GO:0055028	C:cortical microtubule
Gh_D01G1916	9	F:GO:0004674	F:protein serine/threonine kinase activity	F:GO:0005524	F:ATP binding	C:GO:0005634	C:nucleus	C:GO:0005773	C:vacuole	P:GO:0006468	P:protein phosphorylation	P:GO:0009913	P:epidermal cell differentiation	P:GO:0043622	P:cortical microtubule organization	P:GO:0050794	P:regulation of cellular process	C:GO:0055028	C:cortical microtubule
Gh_D04G1145	8	F:GO:0004674	F:protein serine/threonine kinase activity	F:GO:0004712	F:protein serine/threonine/tyrosine kinase activity	F:GO:0005515	F:protein binding	F:GO:0005524	F:ATP binding	C:GO:0005737	C:cytoplasm	P:GO:0006355	P:regulation of transcription, DNA-templated	P:GO:0046777	P:protein autophosphorylation	P:GO:0050896	P:response to stimulus
Gh_D06G0995	8	F:GO:0000166	F:nucleotide binding	F:GO:0004674	F:protein serine/threonine kinase activity	F:GO:0005515	F:protein binding	C:GO:0005737	C:cytoplasm	P:GO:0006355	P:regulation of transcription, DNA-templated	P:GO:0006979	P:response to oxidative stress	C:GO:0009506	C:plasmodesma	P:GO:0046777	P:protein autophosphorylation
Gh_D12G1659	8	F:GO:0004674	F:protein serine/threonine kinase activity	F:GO:0005524	F:ATP binding	P:GO:0006468	P:protein phosphorylation	C:GO:0009507	C:chloroplast	C:GO:0009579	C:thylakoid	P:GO:0042549	P:photosystem II stabilization	P:GO:0050896	P:response to stimulus	P:GO:0051726	P:regulation of cell cycle
Gh_A12G1556	8	F:GO:0004674	F:protein serine/threonine kinase activity	F:GO:0005524	F:ATP binding	P:GO:0006468	P:protein phosphorylation	C:GO:0009507	C:chloroplast	C:GO:0009579	C:thylakoid	P:GO:0042549	P:photosystem II stabilization	P:GO:0050896	P:response to stimulus	P:GO:0051726	P:regulation of cell cycle
Gh_A07G0492	7	F:GO:0004674	F:protein serine/threonine kinase activity	F:GO:0004712	F:protein serine/threonine/tyrosine kinase activity	F:GO:0005515	F:protein binding	F:GO:0005524	F:ATP binding	C:GO:0005737	C:cytoplasm	P:GO:0006355	P:regulation of transcription, DNA-templated	P:GO:0046777	P:protein autophosphorylation
Gh_D05G0513	7	F:GO:0004674	F:protein serine/threonine kinase activity	F:GO:0004712	F:protein serine/threonine/tyrosine kinase activity	F:GO:0005515	F:protein binding	F:GO:0005524	F:ATP binding	C:GO:0005737	C:cytoplasm	P:GO:0006355	P:regulation of transcription, DNA-templated	P:GO:0046777	P:protein autophosphorylation
Gh_D07G0560	7	F:GO:0004674	F:protein serine/threonine kinase activity	F:GO:0004712	F:protein serine/threonine/tyrosine kinase activity	F:GO:0005515	F:protein binding	F:GO:0005524	F:ATP binding	C:GO:0005737	C:cytoplasm	P:GO:0006355	P:regulation of transcription, DNA-templated	P:GO:0046777	P:protein autophosphorylation
Gh_D07G0582	7	F:GO:0004674	F:protein serine/threonine kinase activity	F:GO:0005524	F:ATP binding	C:GO:0005819	C:spindle	C:GO:0005829	C:cytosol	P:GO:0006468	P:protein phosphorylation	P:GO:0007165	P:signal transduction	P:GO:0032502	P:developmental process
Gh_D13G1683	7	F:GO:0000166	F:nucleotide binding	F:GO:0004674	F:protein serine/threonine kinase activity	F:GO:0004713	F:protein tyrosine kinase activity	C:GO:0005829	C:cytosol	C:GO:0009506	C:plasmodesma	P:GO:0009789	P:positive regulation of abscisic acid-activated signaling pathway	P:GO:0046777	P:protein autophosphorylation
Gh_A13G1373	7	F:GO:0000166	F:nucleotide binding	F:GO:0004674	F:protein serine/threonine kinase activity	F:GO:0004713	F:protein tyrosine kinase activity	C:GO:0005829	C:cytosol	C:GO:0009506	C:plasmodesma	P:GO:0009789	P:positive regulation of abscisic acid-activated signaling pathway	P:GO:0046777	P:protein autophosphorylation
Gh_D13G0738	7	F:GO:0004693	F:cyclin-dependent protein serine/threonine kinase activity	F:GO:0005524	F:ATP binding	C:GO:0005634	C:nucleus	C:GO:0005737	C:cytoplasm	P:GO:0006468	P:protein phosphorylation	P:GO:0048584	P:positive regulation of response to stimulus	P:GO:0050794	P:regulation of cellular process
Gh_D03G0962	6	F:GO:0004674	F:protein serine/threonine kinase activity	F:GO:0005515	F:protein binding	F:GO:0005524	F:ATP binding	C:GO:0005737	C:cytoplasm	P:GO:0006355	P:regulation of transcription, DNA-templated	P:GO:0046777	P:protein autophosphorylation
Gh_A03G0665	6	F:GO:0004674	F:protein serine/threonine kinase activity	F:GO:0005515	F:protein binding	F:GO:0005524	F:ATP binding	C:GO:0005737	C:cytoplasm	P:GO:0006355	P:regulation of transcription, DNA-templated	P:GO:0046777	P:protein autophosphorylation
[truncated: 34 more columns]

## Sheet: BP
P:GO:0009738	P:abscisic acid-activated signaling pathway
P:GO:0032147	P:activation of protein kinase activity
P:GO:0006987	P:activation of signaling protein activity involved in unfolded protein response
P:GO:0009653	P:anatomical structure morphogenesis
P:GO:0006914	P:autophagy
P:GO:0009926	P:auxin polar transport
P:GO:0060918	P:auxin transport
P:GO:0009734	P:auxin-activated signaling pathway
P:GO:0010540	P:basipetal auxin transport
P:GO:0009742	P:brassinosteroid mediated signaling pathway
P:GO:0010120	P:camalexin biosynthetic process
P:GO:0007049	P:cell cycle
P:GO:0022402	P:cell cycle process
P:GO:0051301	P:cell division
P:GO:0007166	P:cell surface receptor signaling pathway
P:GO:0016043	P:cellular component organization
P:GO:0048869	P:cellular developmental process
P:GO:0071229	P:cellular response to acid chemical
P:GO:0070887	P:cellular response to chemical stimulus
P:GO:0071323	P:cellular response to chitin
P:GO:0032870	P:cellular response to hormone stimulus
P:GO:0071310	P:cellular response to organic substance
P:GO:1901701	P:cellular response to oxygen-containing compound
P:GO:0051365	P:cellular response to potassium ion starvation
P:GO:0071472	P:cellular response to salt stress
P:GO:0051716	P:cellular response to stimulus
P:GO:0033554	P:cellular response to stress
P:GO:0007349	P:cellularization
P:GO:0009658	P:chloroplast organization
P:GO:0009902	P:chloroplast relocation
P:GO:0007059	P:chromosome segregation
P:GO:0007623	P:circadian rhythm
P:GO:0043622	P:cortical microtubule organization
P:GO:0048825	P:cotyledon development
P:GO:0061504	P:cyclic threonylcarbamoyladenosine biosynthetic process
P:GO:0000911	P:cytokinesis by cell plate formation
P:GO:0006952	P:defense response
P:GO:0042742	P:defense response to bacterium
P:GO:0009816	P:defense response to bacterium, incompatible interaction
P:GO:0050832	P:defense response to fungus
P:GO:0002229	P:defense response to oomycetes
P:GO:0098542	P:defense response to other organism
P:GO:0009814	P:defense response, incompatible interaction
P:GO:0009594	P:detection of nutrient
P:GO:0048588	P:developmental cell growth
P:GO:0060560	P:developmental growth involved in morphogenesis
P:GO:0032502	P:developmental process
P:GO:0003006	P:developmental process involved in reproduction
P:GO:0009793	P:embryo development ending in seed dormancy
P:GO:0010342	P:endosperm cellularization
P:GO:0009913	P:epidermal cell differentiation
P:GO:0010227	P:floral organ abscission
P:GO:0009908	P:flower development
P:GO:0010467	P:gene expression
P:GO:0040007	P:growth
P:GO:0010444	P:guard mother cell differentiation
P:GO:0043987	P:histone H3-S10 phosphorylation
P:GO:0016572	P:histone phosphorylation
P:GO:0009755	P:hormone-mediated signaling pathway
P:GO:0042538	P:hyperosmotic salinity response
P:GO:0002252	P:immune effector process
P:GO:0009682	P:induced systemic resistance
P:GO:0009864	P:induced systemic resistance, jasmonic acid mediated signaling pathway
P:GO:0010229	P:inflorescence development
P:GO:0045087	P:innate immune response
P:GO:0035556	P:intracellular signal transduction
P:GO:0048527	P:lateral root development
P:GO:0010311	P:lateral root formation
P:GO:0010150	P:leaf senescence
P:GO:0007112	P:male meiosis cytokinesis
P:GO:0009933	P:meristem structural organization
P:GO:0009556	P:microsporogenesis
P:GO:1903047	P:mitotic cell cycle process
P:GO:0007052	P:mitotic spindle organization
P:GO:0006397	P:mRNA processing
P:GO:0007275	P:multicellular organism development
P:GO:0032501	P:multicellular organismal process
P:GO:0051704	P:multi-organism process
P:GO:0009788	P:negative regulation of abscisic acid-activated signaling pathway
P:GO:0010362	P:negative regulation of anion channel activity by blue light
P:GO:0008285	P:negative regulation of cell proliferation
P:GO:0048523	P:negative regulation of cellular process
P:GO:0006996	P:organelle organization
P:GO:0018193	P:peptidyl-amino acid modification
P:GO:0018105	P:peptidyl-serine phosphorylation
P:GO:0018107	P:peptidyl-threonine phosphorylation
P:GO:0018108	P:peptidyl-tyrosine phosphorylation
P:GO:0045332	P:phospholipid translocation
P:GO:0048573	P:photoperiodism, flowering
P:GO:0042549	P:photosystem II stabilization
P:GO:0009638	P:phototropism
P:GO:0048827	P:phyllome development
P:GO:0099402	P:plant organ development
P:GO:0048481	P:plant ovule development
P:GO:0009555	P:pollen development
P:GO:0010584	P:pollen exine formation
P:GO:0009860	P:pollen tube growth
P:GO:0010183	P:pollen tube guidance
P:GO:0009958	P:positive gravitropism
P:GO:0009789	P:positive regulation of abscisic acid-activated signaling pathway
P:GO:0034263	P:positive regulation of autophagy in response to ER overload
P:GO:0048518	P:positive regulation of biological process
P:GO:1900459	P:positive regulation of brassinosteroid mediated signaling pathway
P:GO:0031325	P:positive regulation of cellular metabolic process
P:GO:0048522	P:positive regulation of cellular process
P:GO:0032270	P:positive regulation of cellular protein metabolic process
P:GO:0009911	P:positive regulation of flower development
P:GO:0048578	P:positive regulation of long-day photoperiodism, flowering
P:GO:0043406	P:positive regulation of MAP kinase activity
P:GO:0051173	P:positive regulation of nitrogen compound metabolic process
P:GO:0045860	P:positive regulation of protein kinase activity
P:GO:1901002	P:positive regulation of response to salt stress
P:GO:2000114	P:positive regulation of response to salt stress
P:GO:0048584	P:positive regulation of response to stimulus
P:GO:1902458	P:positive regulation of stomatal opening
P:GO:0045727	P:positive regulation of translation
P:GO:0009791	P:post-embryonic development
P:GO:0090698	P:post-embryonic plant morphogenesis
P:GO:0055075	P:potassium ion homeostasis
P:GO:0080022	P:primary root development
P:GO:0080136	P:priming of cellular response to stress
P:GO:0046777	P:protein autophosphorylation
P:GO:0006470	P:protein dephosphorylation
P:GO:0006468	P:protein phosphorylation
P:GO:0015031	P:protein transport
P:GO:0010245	P:radial microtubular system formation
P:GO:0032953	P:regulation of (1->3)-beta-D-glucan biosynthetic process
P:GO:0010359	P:regulation of anion channel activity
P:GO:0042981	P:regulation of apoptotic process
P:GO:0009786	P:regulation of asymmetric cell division
P:GO:0065008	P:regulation of biological quality
P:GO:0051726	P:regulation of cell cycle
P:GO:1902806	P:regulation of cell cycle G1/S phase transition
P:GO:0010564	P:regulation of cell cycle process
P:GO:0031326	P:regulation of cellular biosynthetic process
P:GO:0031323	P:regulation of cellular metabolic process
P:GO:0050794	P:regulation of cellular process
P:GO:0032465	P:regulation of cytokinesis
P:GO:0031347	P:regulation of defense response
P:GO:2000071	P:regulation of defense response by callose deposition
P:GO:1900150	P:regulation of defense response to fungus
P:GO:0050793	P:regulation of developmental process
P:GO:0032875	P:regulation of DNA endoreduplication
P:GO:0010468	P:regulation of gene expression
P:GO:0040008	P:regulation of growth
P:GO:0045088	P:regulation of innate immune response
P:GO:1901979	P:regulation of inward rectifier potassium channel activity
P:GO:0032412	P:regulation of ion transmembrane transporter activity
P:GO:0060255	P:regulation of macromolecule metabolic process
P:GO:0007346	P:regulation of mitotic cell cycle
P:GO:0065009	P:regulation of molecular function
P:GO:0050684	P:regulation of mRNA processing
P:GO:0051171	P:regulation of nitrogen compound metabolic process
P:GO:0080092	P:regulation of pollen tube growth
P:GO:0043266	P:regulation of potassium ion transport
P:GO:0080090	P:regulation of primary metabolic process
P:GO:0032880	P:regulation of protein localization
P:GO:0048583	P:regulation of response to stimulus
P:GO:1900368	P:regulation of RNA interference
P:GO:0010029	P:regulation of seed germination
P:GO:0009966	P:regulation of signal transduction
P:GO:2000037	P:regulation of stomatal complex patterning
P:GO:0010119	P:regulation of stomatal movement
P:GO:1902456	P:regulation of stomatal opening
P:GO:0006355	P:regulation of transcription, DNA-templated
P:GO:0022414	P:reproductive process
P:GO:0090567	P:reproductive shoot system development
P:GO:0009628	P:response to abiotic stimulus
P:GO:0009737	P:response to abscisic acid
P:GO:0001101	P:response to acid chemical
P:GO:0009733	P:response to auxin
P:GO:0009637	P:response to blue light
P:GO:0009743	P:response to carbohydrate
P:GO:0042221	P:response to chemical
P:GO:0010200	P:response to chitin
P:GO:0009409	P:response to cold
P:GO:0009735	P:response to cytokinin
P:GO:0042493	P:response to drug
P:GO:0009723	P:response to ethylene
P:GO:0009605	P:response to external stimulus
P:GO:0050826	P:response to freezing
P:GO:0009620	P:response to fungus
P:GO:0009739	P:response to gibberellin
P:GO:0009408	P:response to heat
P:GO:0009725	P:response to hormone
P:GO:0042542	P:response to hydrogen peroxide
P:GO:0080026	P:response to indolebutyric acid
P:GO:0010035	P:response to inorganic substance
P:GO:0080167	P:response to karrikin
P:GO:1902065	P:response to L-glutamate
P:GO:0010555	P:response to mannitol
P:GO:0010167	P:response to nitrate
P:GO:0031667	P:response to nutrient levels
P:GO:0010033	P:response to organic substance
P:GO:0010243	P:response to organonitrogen compound
P:GO:0006970	P:response to osmotic stress
P:GO:0006979	P:response to oxidative stress
P:GO:1901700	P:response to oxygen-containing compound
P:GO:0009268	P:response to pH
P:GO:0009751	P:response to salicylic acid
P:GO:0009651	P:response to salt stress
P:GO:0050896	P:response to stimulus
P:GO:0006950	P:response to stress
P:GO:0009266	P:response to temperature stimulus
P:GO:0010224	P:response to UV-B
P:GO:0009615	P:response to virus
P:GO:0009414	P:response to water deprivation
P:GO:0009611	P:response to wounding
P:GO:0016070	P:RNA metabolic process
P:GO:0090502	P:RNA phosphodiester bond hydrolysis, endonucleolytic
P:GO:0008380	P:RNA splicing
P:GO:0048829	P:root cap development
P:GO:0048364	P:root development
P:GO:0010053	P:root epidermal cell differentiation
P:GO:0048765	P:root hair cell differentiation
P:GO:0048767	P:root hair elongation
P:GO:0048766	P:root hair initiation
P:GO:0022622	P:root system development
P:GO:0048367	P:shoot system development
P:GO:0007165	P:signal transduction
P:GO:0023014	P:signal transduction by protein phosphorylation
P:GO:0010103	P:stomatal complex morphogenesis
P:GO:0010118	P:stomatal movement
P:GO:0031098	P:stress-activated protein kinase signaling cascade
P:GO:0010182	P:sugar mediated signaling pathway
P:GO:0010098	P:suspensor development
P:GO:0048731	P:system development
P:GO:0007178	P:transmembrane receptor protein serine/threonine kinase signaling pathway
P:GO:0006810	P:transport
P:GO:0010091	P:trichome branching
P:GO:0009606	P:tropism
P:GO:0009826	P:unidimensional cell growth
P:GO:0010050	P:vegetative phase change
P:GO:0016032	P:viral process
P:GO:0010051	P:xylem and phloem pattern formation
P:GO:0071577	P:zinc ion transmembrane transport

## Sheet: CC
C:GO:0005634	C:nucleus
C:GO:0005654	C:nucleoplasm
C:GO:0005730	C:nucleolus
C:GO:0005737	C:cytoplasm
C:GO:0005773	C:vacuole
C:GO:0005776	C:autophagosome
C:GO:0005777	C:peroxisome
C:GO:0005778	C:peroxisomal membrane
C:GO:0005783	C:endoplasmic reticulum
C:GO:0005789	C:endoplasmic reticulum membrane
C:GO:0005794	C:Golgi apparatus
C:GO:0005802	C:trans-Golgi network
C:GO:0005819	C:spindle
C:GO:0005829	C:cytosol
C:GO:0005874	C:microtubule
C:GO:0005876	C:spindle microtubule
C:GO:0005886	C:plasma membrane
C:GO:0009504	C:cell plate
C:GO:0009506	C:plasmodesma
C:GO:0009507	C:chloroplast
C:GO:0009524	C:phragmoplast
C:GO:0009534	C:chloroplast thylakoid
C:GO:0009536	C:plastid
C:GO:0009570	C:chloroplast stroma
C:GO:0009574	C:preprophase band
C:GO:0009579	C:thylakoid
C:GO:0009705	C:plant-type vacuole membrane
C:GO:0009925	C:basal plasma membrane
C:GO:0009941	C:chloroplast envelope
C:GO:0009986	C:cell surface
C:GO:0012505	C:endomembrane system
C:GO:0015630	C:microtubule cytoskeleton
C:GO:0016020	C:membrane
C:GO:0016021	C:integral component of membrane
C:GO:0016324	C:apical plasma membrane
C:GO:0030139	C:endocytic vesicle
C:GO:0031410	C:cytoplasmic vesicle
C:GO:0031616	C:spindle pole centrosome
C:GO:0031965	C:nuclear membrane
C:GO:0031981	C:nuclear lumen
C:GO:0032133	C:chromosome passenger complex
C:GO:0032991	C:protein-containing complex
C:GO:0042406	C:extrinsic component of endoplasmic reticulum membrane
C:GO:0043231	C:intracellular membrane-bounded organelle
C:GO:0044424	C:intracellular part
C:GO:0044425	C:membrane part
C:GO:0044428	C:nuclear part
C:GO:0044430	C:cytoskeletal part
C:GO:0044444	C:cytoplasmic part
C:GO:0044446	C:intracellular organelle part
C:GO:0048046	C:apoplast
C:GO:0051233	C:spindle midzone
C:GO:0055028	C:cortical microtubule
C:GO:0090404	C:pollen tube tip

## Sheet: MF
F:GO:0032559	F:adenyl ribonucleotide binding
F:GO:0043168	F:anion binding
F:GO:0005524	F:ATP binding
F:GO:0005488	F:binding
F:GO:0009882	F:blue light photoreceptor activity
F:GO:0005509	F:calcium ion binding
F:GO:0010857	F:calcium-dependent protein kinase activity
F:GO:0009931	F:calcium-dependent protein serine/threonine kinase activity
F:GO:0005516	F:calmodulin binding
F:GO:0004683	F:calmodulin-dependent protein kinase activity
F:GO:0004693	F:cyclin-dependent protein serine/threonine kinase activity
F:GO:0010181	F:FMN binding
F:GO:0051020	F:GTPase binding
F:GO:1901363	F:heterocyclic compound binding
F:GO:0035175	F:histone kinase activity (H3-S10 specific)
F:GO:0042802	F:identical protein binding
F:GO:0043167	F:ion binding
F:GO:0004707	F:MAP kinase activity
F:GO:0004708	F:MAP kinase kinase activity
F:GO:0046872	F:metal ion binding
F:GO:0008017	F:microtubule binding
F:GO:0003729	F:mRNA binding
F:GO:0003676	F:nucleic acid binding
F:GO:0097159	F:organic cyclic compound binding
F:GO:0070300	F:phosphatidic acid binding
F:GO:0035091	F:phosphatidylinositol binding
F:GO:1901981	F:phosphatidylinositol phosphate binding
F:GO:0005543	F:phospholipid binding
F:GO:0004012	F:phospholipid-translocating ATPase activity
F:GO:0009881	F:photoreceptor activity
F:GO:0005515	F:protein binding
F:GO:0043424	F:protein histidine kinase binding
F:GO:0042803	F:protein homodimerization activity
F:GO:0004672	F:protein kinase activity
F:GO:0019901	F:protein kinase binding
F:GO:0019903	F:protein phosphatase binding
F:GO:0004674	F:protein serine/threonine kinase activity
F:GO:0004712	F:protein serine/threonine/tyrosine kinase activity
F:GO:0004713	F:protein tyrosine kinase activity
F:GO:0032553	F:ribonucleotide binding
F:GO:0004871	F:signal transducer activity
F:GO:0004702	F:signal transducer, downstream of receptor, with serine/threonine kinase activity
F:GO:0038023	F:signaling receptor activity
F:GO:0030957	F:Tat protein binding
F:GO:0019199	F:transmembrane receptor protein kinase activity
F:GO:0004675	F:transmembrane receptor protein serine/threonine kinase activity
F:GO:0061503	F:tRNA threonylcarbamoyladenosine dehydratase
F:GO:0008641	F:ubiquitin-like modifier activating enzyme activity
F:GO:0005385	F:zinc ion transmembrane transporter activity
F:GO:0004683	F:calmodulin-dependent protein kinase activity
F:GO:0004693	F:cyclin-dependent protein serine/threonine kinase activity
F:GO:0003700	F:DNA binding transcription factor activity
F:GO:0004521	F:endoribonuclease activity
F:GO:0000287	F:magnesium ion binding
F:GO:0004707	F:MAP kinase activity
F:GO:0004709	F:MAP kinase kinase kinase activity
F:GO:0003729	F:mRNA binding
F:GO:0000166	F:nucleotide binding
F:GO:0004674	F:protein serine/threonine kinase activity
F:GO:0004675	F:transmembrane receptor protein serine/threonine kinase activity
